# Supplementary material for: Microbiome-informed study of the mechanistic basis of methane inhibition by Asparagopsis taxiformis in dairy cattle
Source: mBio. 2024 Jul 2;15(8):e00782-24. doi: 10.1128/mbio.00782-24 (PMC11323727; doi:10.1128/mbio.00782-24)
Supplement: Data Set S1 — Abundant archaeal species (CPM) in methanogenesis pathways across treatment. [file mbio.00782-24-s0001.xlsx]

## Sheet: Table S1A
	P1_C	P1_HAT	P1_LAT	P1_O	P2_C	P2_HAT	P2_LAT	P2_O	P3_C	P3_HAT	P3_LAT	P3_O	path
K00200|Methanobrevibacter ruminantium M1	92.4573	52.8958	111.694	47.819	61.8588	43.4651	121.514	76.1228	82.4371	91.0701	64.5748	87.5222	Step 1~EC:1.2.7.12~CO2-H2-Pathway~CO2 => Formylmethanofuran
K00200|Methanobrevibacter olleyae YLM1	64.682	38.3997	82.6335	32.6701	43.533	31.1208	87.2045	51.9902	57.2089	64.3948	42.7739	62.031	Step 1~EC:1.2.7.12~CO2-H2-Pathway~CO2 => Formylmethanofuran
K00200|Methanobrevibacter sp. YE315	41.6751	7.26194	13.7586	22.7158	32.1681	5.28268	16.6861	12.2935	13.2469	10.9436	11.2124	37.6299	Step 1~EC:1.2.7.12~CO2-H2-Pathway~CO2 => Formylmethanofuran
K00200|Methanobrevibacter millerae SM9	37.8628	7.2215	12.5094	22.3079	29.2561	6.65271	14.4439	15.1233	11.8405	10.0643	11.2331	34.2714	Step 1~EC:1.2.7.12~CO2-H2-Pathway~CO2 => Formylmethanofuran
K00200|Methanobrevibacter smithii ATCC 35061	15.3757	5.00401	10.8107	9.4647	13.5025	4.71675	12.7842	9.61982	8.80842	9.11053	7.55442	13.6647	Step 1~EC:1.2.7.12~CO2-H2-Pathway~CO2 => Formylmethanofuran
K00200|Methanobrevibacter sp. AbM4	7.97795	3.71176	7.59571	4.55945	5.91655	3.08246	8.69176	6.14364	5.79528	8.35887	6.71534	7.19156	Step 1~EC:1.2.7.12~CO2-H2-Pathway~CO2 => Formylmethanofuran
K00200|Methanosphaera stadtmanae DSM 3091	5.54013	0.0168797	1.35457	3.14677	4.34381	3.12553	4.31032	2.56202	1.6986	3.10083	4.11395	4.85435	Step 1~EC:1.2.7.12~CO2-H2-Pathway~CO2 => Formylmethanofuran
K00200|Methanosphaera sp. BMS	4.58224	0.0168494	3.20483	1.79113	3.73503	1.04325	2.76066	3.35768	1.9441	3.10923	2.61348	4.25525	Step 1~EC:1.2.7.12~CO2-H2-Pathway~CO2 => Formylmethanofuran
K00200|All other taxa	3.98199	1.51735	2.01799	1.95114	2.98694	0.979889	3.1279	2.45454	1.02932	1.91889	1.42415	4.00496	Step 1~EC:1.2.7.12~CO2-H2-Pathway~CO2 => Formylmethanofuran
K00201|Methanobrevibacter ruminantium M1	76.9184	35.2527	62.9189	43.8344	58.593	27.6343	73.8572	52.1962	53.9842	62.7469	60.0631	66.0343	Step 1~EC:1.2.7.12~CO2-H2-Pathway~CO2 => Formylmethanofuran
K00201|Methanobrevibacter olleyae YLM1	64.4276	31.4275	59.8246	36.9939	47.7927	25.3168	69.346	45.7054	48.9632	55.4475	49.8939	56.7418	Step 1~EC:1.2.7.12~CO2-H2-Pathway~CO2 => Formylmethanofuran
K00201|Methanobrevibacter millerae SM9	55.8111	19.9582	31.9532	32.8122	47.4169	14.9011	37.2367	31.3498	28.9608	32.3242	34.8814	47.8271	Step 1~EC:1.2.7.12~CO2-H2-Pathway~CO2 => Formylmethanofuran
K00201|Methanobrevibacter sp. YE315	51.8704	18.844	31.3306	30.9806	44.3882	14.1811	35.9288	29.1702	27.0241	29.6854	31.8076	46.0288	Step 1~EC:1.2.7.12~CO2-H2-Pathway~CO2 => Formylmethanofuran
K00201|Methanobrevibacter smithii ATCC 35061	50.7993	16.8396	24.0239	31.6544	45.7235	13.345	29.6132	29.5986	25.1659	28.7015	35.4965	42.186	Step 1~EC:1.2.7.12~CO2-H2-Pathway~CO2 => Formylmethanofuran
K00201|Methanobrevibacter sp. AbM4	42.7469	16.1956	26.3538	26.6778	35.9627	12.651	32.4457	26.7884	25.5868	27.9737	29.6244	36.583	Step 1~EC:1.2.7.12~CO2-H2-Pathway~CO2 => Formylmethanofuran
K00201|Methanobacterium formicicum BRM9	6.77868	2.48189	4.05759	4.65466	5.81828	2.17236	5.26907	4.59402	4.10554	4.61828	5.37127	5.39818	Step 1~EC:1.2.7.12~CO2-H2-Pathway~CO2 => Formylmethanofuran
K00201|All other taxa	6.60009	0.397566	2.63475	5.30566	5.59631	4.06068	6.48718	3.71137	4.03135	5.85061	2.76284	5.85569	Step 1~EC:1.2.7.12~CO2-H2-Pathway~CO2 => Formylmethanofuran
K00201|Methanobacterium sp. MB1	4.02983	1.55587	2.31108	2.72128	4.06622	1.42235	3.0726	2.94654	2.57911	2.33158	3.40822	3.53702	Step 1~EC:1.2.7.12~CO2-H2-Pathway~CO2 => Formylmethanofuran
K00201|Methanobacterium lacus (Methanobacterium sp. AL-21)	3.80302	1.39289	3.52401	2.21176	2.84535	1.12662	3.8023	2.12349	2.68749	2.54067	1.40756	3.45436	Step 1~EC:1.2.7.12~CO2-H2-Pathway~CO2 => Formylmethanofuran
K00202|Methanobrevibacter olleyae YLM1	40.695	28.8094	63.5659	18.2363	23.5421	24.498	62.1363	38.0181	47.3763	46.3898	28.2672	44.1632	Step 1~EC:1.2.7.12~CO2-H2-Pathway~CO2 => Formylmethanofuran
K00202|Methanobrevibacter ruminantium M1	40.0673	28.8991	63.3568	17.0167	23.4484	24.4195	62.111	37.4275	45.7176	44.985	27.0532	43.2287	Step 1~EC:1.2.7.12~CO2-H2-Pathway~CO2 => Formylmethanofuran
K00202|Methanobrevibacter millerae SM9	28.1531	3.31326	7.65488	14.8832	22.691	2.13455	7.86887	7.06211	6.32921	6.15988	5.41237	21.8368	Step 1~EC:1.2.7.12~CO2-H2-Pathway~CO2 => Formylmethanofuran
K00202|Methanobrevibacter sp. YE315	27.5942	2.34668	5.9777	16.8088	22.5201	1.8914	5.29814	4.84285	4.91735	4.03392	4.10284	19.8323	Step 1~EC:1.2.7.12~CO2-H2-Pathway~CO2 => Formylmethanofuran
K00202|All other taxa	1.72136	0.322533	0.550893	2.35708	3.52385	0.442995	0.376551	1.78119	1.2315	0.783542	2.31371	1.7772	Step 1~EC:1.2.7.12~CO2-H2-Pathway~CO2 => Formylmethanofuran
K00203|Methanobrevibacter ruminantium M1	95.7283	49.178	96.1937	48.5741	89.5589	40.7982	98.2069	74.7157	78.2779	99.4429	72.1901	96.3621	Step 1~EC:1.2.7.12~CO2-H2-Pathway~CO2 => Formylmethanofuran
K00203|Methanobrevibacter olleyae YLM1	74.5902	42.0389	89.1831	36.274	62.8737	36.0755	90.7882	60.6402	67.9764	86.3616	53.5366	75.1335	Step 1~EC:1.2.7.12~CO2-H2-Pathway~CO2 => Formylmethanofuran
K00203|Methanobrevibacter sp. YE315	76.8442	25.8357	43.5959	41.865	75.9159	20.6018	54.0639	39.7203	41.7201	47.0166	40.5684	69.3323	Step 1~EC:1.2.7.12~CO2-H2-Pathway~CO2 => Formylmethanofuran
K00203|Methanobrevibacter sp. AbM4	55.4216	17.6303	23.2081	30.315	45.1714	14.7991	28.4671	38.6382	28.8597	32.1442	39.5081	44.3968	Step 1~EC:1.2.7.12~CO2-H2-Pathway~CO2 => Formylmethanofuran
K00203|Methanobrevibacter millerae SM9	54.233	15.604	25.2469	29.9566	56.1343	11.2926	29.3847	23.7943	27.3169	28.0983	27.5353	48.7805	Step 1~EC:1.2.7.12~CO2-H2-Pathway~CO2 => Formylmethanofuran
K00203|Methanobrevibacter smithii ATCC 35061	28.4216	12.5307	18.5812	17.277	29.1528	10.1407	22.7517	19.0551	20.8863	23.8737	22.1948	27.1755	Step 1~EC:1.2.7.12~CO2-H2-Pathway~CO2 => Formylmethanofuran
K00203|All other taxa	0.204765	0.233846	1.10424	0.392674	1.31161	0.805974	1.4018	0.927102	0.444236	0.872938	2.16681	1.60737	Step 1~EC:1.2.7.12~CO2-H2-Pathway~CO2 => Formylmethanofuran
K00204|Methanobrevibacter ruminantium M1	52.7885	32.8096	56.1743	16.7183	12.8295	21.5609	46.9881	32.3931	36.0256	36.2398	5.67373	38.6503	Step 1~EC:1.2.7.12~CO2-H2-Pathway~CO2 => Formylmethanofuran
K00204|Methanobrevibacter sp. AbM4	0	0	4.63006	0.924048	0	0	8.07659	0.633398	0.747808	4.70472	0.780726	3.63107	Step 1~EC:1.2.7.12~CO2-H2-Pathway~CO2 => Formylmethanofuran
K00204|Methanobrevibacter smithii ATCC 35061	7.38429	0	0	3.23247	3.31176	0.971522	1.03226	0.76829	1.07301	3.11456	1.31283	0.877426	Step 1~EC:1.2.7.12~CO2-H2-Pathway~CO2 => Formylmethanofuran
K00205|Methanobrevibacter sp. YE315	51.1873	10.3227	8.88521	38.7891	48.8695	4.38755	12.2549	8.00486	9.14419	7.18778	13.5401	41.7403	Step 1~EC:1.2.7.12~CO2-H2-Pathway~CO2 => Formylmethanofuran
K00205|Methanobrevibacter olleyae YLM1	22.1435	15.0498	41.692	7.42271	10.2182	11.5283	37.7091	18.2973	22.6952	28.6535	8.62092	25.9067	Step 1~EC:1.2.7.12~CO2-H2-Pathway~CO2 => Formylmethanofuran
K00205|Methanobrevibacter ruminantium M1	14.2148	18.708	34.3923	5.25592	6.78542	12.1434	27.7796	11.5459	14.5595	18.4515	6.37661	15.5615	Step 1~EC:1.2.7.12~CO2-H2-Pathway~CO2 => Formylmethanofuran
K00205|Methanobrevibacter millerae SM9	19.9433	2.16959	7.17978	16.3	22.1422	2.36358	9.36744	11.2963	7.59303	6.27335	8.93698	18.875	Step 1~EC:1.2.7.12~CO2-H2-Pathway~CO2 => Formylmethanofuran
K00205|Methanobrevibacter smithii ATCC 35061	4.33661	0.158162	1.1637	2.80911	4.47266	0	1.61629	1.72773	1.7555	0.0940072	0.747648	2.17609	Step 1~EC:1.2.7.12~CO2-H2-Pathway~CO2 => Formylmethanofuran
K11260|Methanobrevibacter olleyae YLM1	147.178	67.2895	128.344	83.0788	74.2527	40.4505	153.316	109.457	94.6218	106.696	57.1939	134.218	Step 1~EC:1.2.7.12~CO2-H2-Pathway~CO2 => Formylmethanofuran
K11260|Methanobrevibacter ruminantium M1	147.178	67.2895	128.344	83.0788	74.2527	40.4505	153.316	109.457	94.6218	106.696	57.1939	134.218	Step 1~EC:1.2.7.12~CO2-H2-Pathway~CO2 => Formylmethanofuran
K11260|Methanobrevibacter sp. AbM4	68.9566	5.29969	1.87064	36.1552	42.0638	13.2163	18.2541	43.5293	15.4547	12.2151	47.3428	20.2589	Step 1~EC:1.2.7.12~CO2-H2-Pathway~CO2 => Formylmethanofuran
K11260|Methanobrevibacter sp. YE315	59.9252	7.96721	12.1685	38.1275	50.7995	4.6428	9.10352	29.8734	15.2394	18.3202	13.4439	53.2651	Step 1~EC:1.2.7.12~CO2-H2-Pathway~CO2 => Formylmethanofuran
K11260|Methanobrevibacter millerae SM9	54.7893	7.55576	11.1224	34.7317	46.1347	4.12334	8.3926	27.9882	14.0479	16.8825	12.2151	48.6276	Step 1~EC:1.2.7.12~CO2-H2-Pathway~CO2 => Formylmethanofuran
K11260|Methanobrevibacter smithii ATCC 35061	25.6155	7.72947	6.48279	17.4589	20.6454	1.46753	6.13889	20.7021	9.27499	10.5354	6.11228	21.7817	Step 1~EC:1.2.7.12~CO2-H2-Pathway~CO2 => Formylmethanofuran
K11260|All other taxa	2.45434	0	0.434372	1.86734	2.83518	2.21567	0.638904	0.906392	0.825796	1.80559	0	5.43755	Step 1~EC:1.2.7.12~CO2-H2-Pathway~CO2 => Formylmethanofuran
K11261|Methanobrevibacter ruminantium M1	49.0629	26.0525	65.9275	18.9511	31.5873	19.5853	65.4367	34.2855	39.0523	63.9818	36.5156	44.7896	Step 1~EC:1.2.7.12~CO2-H2-Pathway~CO2 => Formylmethanofuran
K11261|Methanobrevibacter olleyae YLM1	32.6253	13.4974	30.3117	12.2208	21.1671	10.722	33.9445	22.5254	24.176	34.7374	19.1238	23.7828	Step 1~EC:1.2.7.12~CO2-H2-Pathway~CO2 => Formylmethanofuran
K11261|Methanobrevibacter smithii ATCC 35061	14.449	8.15595	8.17958	12.0856	17.072	5.74779	10.3905	13.3396	11.3035	19.2304	19.8115	13.1776	Step 1~EC:1.2.7.12~CO2-H2-Pathway~CO2 => Formylmethanofuran
K11261|Methanobrevibacter sp. YE315	11.014	7.38495	6.78147	8.93802	9.22458	2.8653	7.53025	10.8005	11.6855	12.7591	13.9728	10.6661	Step 1~EC:1.2.7.12~CO2-H2-Pathway~CO2 => Formylmethanofuran
K11261|Methanobrevibacter millerae SM9	5.01663	1.59864	2.82824	4.35999	2.19782	1.27615	3.16695	4.43016	2.3347	2.85357	2.16287	4.91914	Step 1~EC:1.2.7.12~CO2-H2-Pathway~CO2 => Formylmethanofuran
K11261|All other taxa	2.40078	2.66113	2.71942	2.62031	1.37904	1.63348	0	1.22333	0.4759	3.59284	0.882921	1.58477	Step 1~EC:1.2.7.12~CO2-H2-Pathway~CO2 => Formylmethanofuran
K00672|Methanobrevibacter millerae SM9	203.525	53.7401	22.054	139.262	192.084	28.9614	58.3803	103.615	68.3873	70.2871	147.574	140.25	Step 2~EC:2.3.1.101~CO2-H2-Pathway~Formylmethanofuran => 5-Formyl-H4MPT
K00672|Methanobrevibacter olleyae YLM1	101.369	55.1548	133.482	39.4791	58.9944	46.7376	137.449	68.6645	96.3667	102.062	74.6902	88.4589	Step 2~EC:2.3.1.101~CO2-H2-Pathway~Formylmethanofuran => 5-Formyl-H4MPT
K00672|Methanobrevibacter ruminantium M1	99.9077	60.2415	128.158	44.5595	63.6026	41.4679	127.609	68.7211	97.4663	94.2975	70.5875	85.9561	Step 2~EC:2.3.1.101~CO2-H2-Pathway~Formylmethanofuran => 5-Formyl-H4MPT
K00672|Methanobrevibacter sp. YE315	57.9196	19.03	38.6128	30.0324	41.8353	13.9384	42.0969	23.9805	30.5028	31.0425	23.8961	56.7572	Step 2~EC:2.3.1.101~CO2-H2-Pathway~Formylmethanofuran => 5-Formyl-H4MPT
K00672|Methanosphaera sp. BMS	8.71616	0	1.78939	5.26894	8.22745	2.83938	4.35819	7.9032	5.00058	4.90251	5.97982	9.1986	Step 2~EC:2.3.1.101~CO2-H2-Pathway~Formylmethanofuran => 5-Formyl-H4MPT
K00672|Methanobrevibacter sp. AbM4	8.92019	1.93572	2.83615	5.55239	8.4542	1.69108	4.21043	4.64199	3.32199	5.83018	7.37175	7.28646	Step 2~EC:2.3.1.101~CO2-H2-Pathway~Formylmethanofuran => 5-Formyl-H4MPT
K00672|Methanosphaera stadtmanae DSM 3091	6.4142	0	2.37608	4.45153	5.15351	5.33039	4.97691	5.79722	5.12808	5.32589	4.70172	6.91263	Step 2~EC:2.3.1.101~CO2-H2-Pathway~Formylmethanofuran => 5-Formyl-H4MPT
K00672|Methanobrevibacter smithii ATCC 35061	4.35529	4.74234	5.8303	1.92387	3.25257	3.48636	5.06797	3.90718	4.45584	3.8937	3.14547	4.05085	Step 2~EC:2.3.1.101~CO2-H2-Pathway~Formylmethanofuran => 5-Formyl-H4MPT
K00672|All other taxa	0.859044	1.89358	3.70118	0.2818	1.28267	1.55968	4.33901	1.12303	1.61897	2.33139	2.04348	1.85646	Step 2~EC:2.3.1.101~CO2-H2-Pathway~Formylmethanofuran => 5-Formyl-H4MPT
K01499|Methanobrevibacter ruminantium M1	44.84	21.6883	43.9678	17.1956	26.0989	14.357	50.8402	23.2688	26.5201	39.3625	29.1547	30.5452	Step 3~EC:3.5.4.27~CO2-H2-Pathway~5-Formyl-H4MPT => 5,10-Methenyltetrahydromethanopterin
K01499|Methanobrevibacter sp. AbM4	41.3968	14.1882	3.8414	23.2423	42.0513	6.49622	8.1107	28.9098	17.6648	26.4875	55.3104	25.9973	Step 3~EC:3.5.4.27~CO2-H2-Pathway~5-Formyl-H4MPT => 5,10-Methenyltetrahydromethanopterin
K01499|Methanobrevibacter sp. YE315	35.3917	13.0465	18.9575	20.6162	28.9239	6.63205	21.8929	15.1175	16.1217	22.6622	22.4579	23.5049	Step 3~EC:3.5.4.27~CO2-H2-Pathway~5-Formyl-H4MPT => 5,10-Methenyltetrahydromethanopterin
K01499|Methanobrevibacter olleyae YLM1	25.7163	15.1428	30.9777	10.5734	17.0944	9.79138	36.0572	15.9027	20.1989	25.0528	14.7851	21.4301	Step 3~EC:3.5.4.27~CO2-H2-Pathway~5-Formyl-H4MPT => 5,10-Methenyltetrahydromethanopterin
K01499|Methanobrevibacter millerae SM9	21.3071	7.11468	9.2318	13.3961	19.6119	4.13511	11.1649	9.18403	10.3872	13.2982	12.998	16.4597	Step 3~EC:3.5.4.27~CO2-H2-Pathway~5-Formyl-H4MPT => 5,10-Methenyltetrahydromethanopterin
K01499|Methanobrevibacter smithii ATCC 35061	17.1393	6.14726	8.3042	9.65654	15.6255	3.11247	10.0283	7.38621	8.71041	11.2032	10.6464	13.0024	Step 3~EC:3.5.4.27~CO2-H2-Pathway~5-Formyl-H4MPT => 5,10-Methenyltetrahydromethanopterin
K01499|Methanobacterium congolense isolate Buetzberg	14.6912	6.43949	8.65896	7.75615	13.4075	3.12604	11.533	7.87621	8.64773	11.5931	12.7536	10.4248	Step 3~EC:3.5.4.27~CO2-H2-Pathway~5-Formyl-H4MPT => 5,10-Methenyltetrahydromethanopterin
K01499|Methanobacterium lacus (Methanobacterium sp. AL-21)	10.527	5.67767	8.70893	6.09602	9.19054	2.80608	12.2302	5.92812	6.46532	9.55874	8.48382	8.74754	Step 3~EC:3.5.4.27~CO2-H2-Pathway~5-Formyl-H4MPT => 5,10-Methenyltetrahydromethanopterin
K01499|Methanobacterium paludis (Methanobacterium sp. SWAN-1)	9.48339	4.2095	7.15605	5.74925	8.09761	1.99566	8.79254	5.75491	6.53672	8.3792	6.91048	8.7225	Step 3~EC:3.5.4.27~CO2-H2-Pathway~5-Formyl-H4MPT => 5,10-Methenyltetrahydromethanopterin
K01499|All other taxa	7.05469	1.28381	3.23897	2.78714	5.89086	2.35991	4.94712	3.56935	4.41432	4.38002	4.32718	5.4373	Step 3~EC:3.5.4.27~CO2-H2-Pathway~5-Formyl-H4MPT => 5,10-Methenyltetrahydromethanopterin
K01499|Methanothermobacter thermautotrophicus Delta H	4.05194	2.03856	4.29786	1.96089	2.1247	1.43221	5.13762	1.83068	2.9181	3.48227	1.70718	3.67076	Step 3~EC:3.5.4.27~CO2-H2-Pathway~5-Formyl-H4MPT => 5,10-Methenyltetrahydromethanopterin
K01499|Methanosphaera stadtmanae DSM 3091	2.85104	0	1.07105	2.40219	2.33722	1.69897	3.38173	4.9788	2.30617	4.05194	1.82227	4.38869	Step 3~EC:3.5.4.27~CO2-H2-Pathway~5-Formyl-H4MPT => 5,10-Methenyltetrahydromethanopterin
K01499|Methanothermobacter marburgensis Marburg	3.69153	1.82412	3.47174	1.76989	2.08546	1.28079	3.94341	1.48563	2.73652	3.06138	1.46261	3.526	Step 3~EC:3.5.4.27~CO2-H2-Pathway~5-Formyl-H4MPT => 5,10-Methenyltetrahydromethanopterin
K01499|Methanothermobacter sp. CaT2	3.15303	1.63758	3.18709	1.42256	1.71267	1.14173	3.37888	1.42927	2.25786	2.75304	1.39013	3.10501	Step 3~EC:3.5.4.27~CO2-H2-Pathway~5-Formyl-H4MPT => 5,10-Methenyltetrahydromethanopterin
K01499|Methanothermobacter sp. EMTCatA1	3.15303	1.63758	3.18709	1.42256	1.71267	1.14173	3.37888	1.42927	2.25786	2.75304	1.39013	3.10501	Step 3~EC:3.5.4.27~CO2-H2-Pathway~5-Formyl-H4MPT => 5,10-Methenyltetrahydromethanopterin
K01499|Methanothermobacter wolfeii SIV6	2.58738	1.83225	2.78266	1.3155	1.95953	1.09119	2.95648	1.86432	2.11576	2.83852	1.75658	2.77301	Step 3~EC:3.5.4.27~CO2-H2-Pathway~5-Formyl-H4MPT => 5,10-Methenyltetrahydromethanopterin
K00319|Methanobrevibacter millerae SM9	90.1286	31.3229	47.2212	51.6781	76.1792	28.8403	59.3065	53.7366	53.2847	59.0752	68.1046	71.3943	Step 4~EC:1.5.98.1~CO2-H2-Pathway~5,10-Methenyltetrahydromethanopterin => 5,10-Methylenetetrahydromethanopterin
K00319|Methanobrevibacter ruminantium M1	61.3631	24.2038	34.6346	35.5538	52.8231	22.4336	43.4028	36.9459	38.3801	47.9144	54.0765	49.2228	Step 4~EC:1.5.98.1~CO2-H2-Pathway~5,10-Methenyltetrahydromethanopterin => 5,10-Methylenetetrahydromethanopterin
K00319|Methanobrevibacter smithii ATCC 35061	53.2406	21.3739	41.0402	23.5746	37.9136	20.6613	49.8588	31.1117	36.6726	39.261	34.8656	42.5295	Step 4~EC:1.5.98.1~CO2-H2-Pathway~5,10-Methenyltetrahydromethanopterin => 5,10-Methylenetetrahydromethanopterin
K00319|Methanobrevibacter sp. YE315	57.3654	16.0412	23.8615	35.6865	52.8541	13.0195	28.2209	25.1596	27.694	30.9238	38.9275	44.3328	Step 4~EC:1.5.98.1~CO2-H2-Pathway~5,10-Methenyltetrahydromethanopterin => 5,10-Methylenetetrahydromethanopterin
K00319|Methanobrevibacter olleyae YLM1	41.9545	18.391	36.035	20.5096	31.8434	17.6735	43.5975	25.4969	28.8511	33.969	29.2516	35.8064	Step 4~EC:1.5.98.1~CO2-H2-Pathway~5,10-Methenyltetrahydromethanopterin => 5,10-Methylenetetrahydromethanopterin
K00319|All other taxa	3.69249	1.58508	0.991985	2.27126	4.46165	1.18957	1.24998	2.60353	1.14491	1.41491	3.06399	3.18495	Step 4~EC:1.5.98.1~CO2-H2-Pathway~5,10-Methenyltetrahydromethanopterin => 5,10-Methylenetetrahydromethanopterin
K13942|Methanobrevibacter ruminantium M1	37.954	22.5238	24.4043	16.571	28.1371	12.7519	21.1515	11.9051	16.8503	18.7685	14.6416	32.8175	Step 4~EC:1.12.98.2~CO2-H2-Pathway~5,10-Methenyltetrahydromethanopterin => 5,10-Methylenetetrahydromethanopterin
K13942|Methanobrevibacter smithii ATCC 35061	9.0689	4.9616	4.46715	4.07224	7.3288	1.50925	3.25623	3.87887	0.883218	2.46476	2.98584	8.47734	Step 4~EC:1.12.98.2~CO2-H2-Pathway~5,10-Methenyltetrahydromethanopterin => 5,10-Methylenetetrahydromethanopterin
K13942|Methanobrevibacter sp. AbM4	5.06293	0.720774	1.03443	1.28815	3.47375	0.647212	2.33158	0.777037	0.778906	1.10187	0.974376	4.79996	Step 4~EC:1.12.98.2~CO2-H2-Pathway~5,10-Methenyltetrahydromethanopterin => 5,10-Methylenetetrahydromethanopterin
K13942|All other taxa	0.951596	0.333202	0.559053	0.522114	0.433521	0.343437	0.574192	0.234162	0	0	0.451295	0.566714	Step 4~EC:1.12.98.2~CO2-H2-Pathway~5,10-Methenyltetrahydromethanopterin => 5,10-Methylenetetrahydromethanopterin
K00320|Methanobrevibacter millerae SM9	84.8696	32.1341	51.6777	41.8885	73.8416	26.2721	62.1772	53.2512	56.7203	53.8848	69.085	75.8855	Step 5~EC:1.5.98.2~CO2-H2-Pathway~5,10-Methylenetetrahydromethanopterin => 5-Methyl-H4MPT
K00320|Methanobrevibacter ruminantium M1	69.8213	25.8561	48.6441	30.304	54.5849	20.0585	56.1273	39.7517	44.1732	46.8999	55.6246	66.1575	Step 5~EC:1.5.98.2~CO2-H2-Pathway~5,10-Methylenetetrahydromethanopterin => 5-Methyl-H4MPT
K00320|Methanobrevibacter sp. YE315	56.9029	20.716	35.1211	26.4531	45.3038	16.7041	39.4395	30.318	36.5417	36.6244	40.877	48.7353	Step 5~EC:1.5.98.2~CO2-H2-Pathway~5,10-Methylenetetrahydromethanopterin => 5-Methyl-H4MPT
K00320|Methanobrevibacter olleyae YLM1	45.6223	16.7452	24.7854	21.5813	37.9356	12.5754	28.7349	24.336	27.7296	27.2765	32.3403	36.2933	Step 5~EC:1.5.98.2~CO2-H2-Pathway~5,10-Methylenetetrahydromethanopterin => 5-Methyl-H4MPT
K00320|Methanobrevibacter smithii ATCC 35061	17.728	7.64361	11.8986	9.30115	16.2845	5.76111	12.2613	9.5704	12.0489	10.9538	12.3753	18.0011	Step 5~EC:1.5.98.2~CO2-H2-Pathway~5,10-Methylenetetrahydromethanopterin => 5-Methyl-H4MPT
K00320|All other taxa	14.3476	6.58378	13.841	8.67291	14.3631	5.61672	12.0899	9.21194	6.60165	7.66748	8.40246	10.8128	Step 5~EC:1.5.98.2~CO2-H2-Pathway~5,10-Methylenetetrahydromethanopterin => 5-Methyl-H4MPT
K00320|Methanobacterium congolense isolate Buetzberg	4.59802	1.67277	3.413	2.01051	2.71878	1.44088	3.66334	2.6143	2.7399	2.89837	2.57191	3.85105	Step 5~EC:1.5.98.2~CO2-H2-Pathway~5,10-Methylenetetrahydromethanopterin => 5-Methyl-H4MPT
K00320|Methanobacterium paludis (Methanobacterium sp. SWAN-1)	3.93054	1.33312	3.0212	1.71635	2.3977	1.22866	3.13902	2.34385	2.66385	2.60915	2.19805	3.37752	Step 5~EC:1.5.98.2~CO2-H2-Pathway~5,10-Methylenetetrahydromethanopterin => 5-Methyl-H4MPT
K00320|Methanobrevibacter sp. AbM4	4.11776	1.21122	1.77232	2.18177	3.17538	0.830708	2.93767	2.23924	2.16011	2.49343	2.36036	2.64086	Step 5~EC:1.5.98.2~CO2-H2-Pathway~5,10-Methylenetetrahydromethanopterin => 5-Methyl-H4MPT
K00320|Methanococcus maripaludis S2	3.09663	1.78375	2.15135	1.73886	2.63821	1.15967	1.86535	1.83223	2.45248	2.52126	2.68633	2.80709	Step 5~EC:1.5.98.2~CO2-H2-Pathway~5,10-Methylenetetrahydromethanopterin => 5-Methyl-H4MPT
K00577|Methanobrevibacter ruminantium M1	145.122	72.4574	170.865	60.8954	76.2796	59.6712	191.783	98.6245	133.924	138.517	101.052	129.208	Step 6~EC:2.1.1.86~CO2-H2-Pathway~5-Methyl-H4MPT => Methyl-CoM
K00577|Methanobrevibacter olleyae YLM1	137.488	58.536	121.984	73.8389	93.2615	55.6234	142.379	92.3401	115.115	131.383	105.548	110.509	Step 6~EC:2.1.1.86~CO2-H2-Pathway~5-Methyl-H4MPT => Methyl-CoM
K00577|Methanobrevibacter millerae SM9	70.0061	18.3968	28.7322	40.8801	58.9678	12.3728	28.4874	27.6213	25.7539	23.7399	26.5137	65.2917	Step 6~EC:2.1.1.86~CO2-H2-Pathway~5-Methyl-H4MPT => Methyl-CoM
K00577|Methanobrevibacter sp. YE315	63.1268	12.3916	21.9266	37.9587	58.4869	9.16962	24.6992	20.6978	20.0306	17.0188	18.6797	54.8592	Step 6~EC:2.1.1.86~CO2-H2-Pathway~5-Methyl-H4MPT => Methyl-CoM
K00577|Methanobrevibacter smithii ATCC 35061	24.7943	5.93817	8.90205	12.9659	18.7942	4.47053	9.59062	8.55532	9.26218	8.32827	9.06488	22.4349	Step 6~EC:2.1.1.86~CO2-H2-Pathway~5-Methyl-H4MPT => Methyl-CoM
K00577|All other taxa	5.77504	3.07335	5.52389	1.9667	3.89046	1.85114	7.08983	6.48088	4.19084	7.69281	3.12992	4.87436	Step 6~EC:2.1.1.86~CO2-H2-Pathway~5-Methyl-H4MPT => Methyl-CoM
K00577|Methanobacterium congolense isolate Buetzberg	4.02149	1.75663	5.73607	0.937746	2.56044	1.72031	6.6002	3.38006	4.9298	5.25274	2.24869	3.15378	Step 6~EC:2.1.1.86~CO2-H2-Pathway~5-Methyl-H4MPT => Methyl-CoM
K00578|Methanobrevibacter ruminantium M1	77.3158	44.2846	120.97	41.4671	46.8705	56.7669	156.738	63.1404	100.346	104.565	53.8807	73.109	Step 6~EC:2.1.1.86~CO2-H2-Pathway~5-Methyl-H4MPT => Methyl-CoM
K00578|Methanobrevibacter olleyae YLM1	41.8621	29.9326	66.1945	21.6076	25.9593	31.0887	93.3143	40.7458	59.1476	55.1801	31.6855	47.8734	Step 6~EC:2.1.1.86~CO2-H2-Pathway~5-Methyl-H4MPT => Methyl-CoM
K00578|Methanobrevibacter sp. YE315	83.623	11.9172	20.6729	48.5806	72.4364	11.4332	20.5149	9.79154	13.2658	14.733	17.6378	74.0541	Step 6~EC:2.1.1.86~CO2-H2-Pathway~5-Methyl-H4MPT => Methyl-CoM
K00578|Methanobrevibacter millerae SM9	11.0944	15.1237	22.0356	14.9469	27.5734	2.88183	6.65626	7.29594	13.7525	13.064	23.1412	4.57443	Step 6~EC:2.1.1.86~CO2-H2-Pathway~5-Methyl-H4MPT => Methyl-CoM
K00579|Methanobrevibacter ruminantium M1	66.3586	42.9254	103.075	23.4391	32.2385	36.393	113.458	52.1437	71.3841	70.6012	40.7188	56.8198	Step 6~EC:2.1.1.86~CO2-H2-Pathway~5-Methyl-H4MPT => Methyl-CoM
K00579|Methanobrevibacter olleyae YLM1	42.6571	29.6829	75.6134	18.6241	20.8934	24.7302	77.7295	36.5573	41.718	48.4583	27.4345	38.831	Step 6~EC:2.1.1.86~CO2-H2-Pathway~5-Methyl-H4MPT => Methyl-CoM
K00579|Methanobrevibacter sp. YE315	23.5374	4.44491	4.71358	13.7475	23.8724	2.95416	7.4455	10.8597	8.28487	8.59449	12.3012	23.1736	Step 6~EC:2.1.1.86~CO2-H2-Pathway~5-Methyl-H4MPT => Methyl-CoM
K00579|Methanobrevibacter millerae SM9	13.7556	0.727823	3.20144	7.06163	10.6646	0.728296	4.88716	5.16559	2.89098	2.26421	9.13868	10.4446	Step 6~EC:2.1.1.86~CO2-H2-Pathway~5-Methyl-H4MPT => Methyl-CoM
K00579|All other taxa	3.87152	1.06061	1.12012	2.53276	3.75192	0.817201	5.29605	3.62404	1.51658	0.728826	4.11803	1.89318	Step 6~EC:2.1.1.86~CO2-H2-Pathway~5-Methyl-H4MPT => Methyl-CoM
K00580|Methanobrevibacter ruminantium M1	78.2839	55.9006	116.531	26.0029	44.7289	35.6079	113.685	60.393	84.7569	90.4145	41.8588	71.439	Step 6~EC:2.1.1.86~CO2-H2-Pathway~5-Methyl-H4MPT => Methyl-CoM
K00580|Methanobrevibacter olleyae YLM1	51.1043	38.6347	79.7456	18.2622	28.3253	25.3865	73.5641	36.5627	54.0291	62.9726	26.3916	45.1082	Step 6~EC:2.1.1.86~CO2-H2-Pathway~5-Methyl-H4MPT => Methyl-CoM
K00580|Methanobrevibacter sp. YE315	48.8354	8.63511	16.3277	28.9621	44.76	5.74457	19.3901	15.2991	13.7494	12.1561	14.435	43.7106	Step 6~EC:2.1.1.86~CO2-H2-Pathway~5-Methyl-H4MPT => Methyl-CoM
K00580|Methanobrevibacter millerae SM9	44.4367	8.49416	18.1305	28.6626	49.6018	4.1723	18.1186	14.6251	14.9288	8.48082	13.5308	34.9313	Step 6~EC:2.1.1.86~CO2-H2-Pathway~5-Methyl-H4MPT => Methyl-CoM
K00580|Methanobrevibacter smithii ATCC 35061	10.2921	3.25612	2.58384	5.97399	10.3269	0.208882	3.50728	4.23315	4.02924	2.90793	2.76064	10.7121	Step 6~EC:2.1.1.86~CO2-H2-Pathway~5-Methyl-H4MPT => Methyl-CoM
K00580|All other taxa	3.79976	1.10096	1.62009	2.03577	2.53101	0.51535	2.48522	1.75647	2.54235	2.81307	1.23494	2.64332	Step 6~EC:2.1.1.86~CO2-H2-Pathway~5-Methyl-H4MPT => Methyl-CoM
K00581|Methanobrevibacter ruminantium M1	103.657	46.5911	80.0489	50.546	73.2124	33.4717	93.6336	74.8322	68.1889	88.7929	69.383	81.3348	Step 6~EC:2.1.1.86~CO2-H2-Pathway~5-Methyl-H4MPT => Methyl-CoM
K00581|Methanobrevibacter olleyae YLM1	93.7227	42.8336	71.7631	46.0102	67.3692	31.5618	83.6426	65.6144	55.4025	81.8048	62.8641	72.7079	Step 6~EC:2.1.1.86~CO2-H2-Pathway~5-Methyl-H4MPT => Methyl-CoM
K00581|All other taxa	29.5495	10.6891	22.9422	16.0247	19.8657	7.57932	25.3141	16.4459	19.66	20.5112	20.5029	24.9209	Step 6~EC:2.1.1.86~CO2-H2-Pathway~5-Methyl-H4MPT => Methyl-CoM
K00581|Methanobrevibacter sp. YE315	33.446	8.88133	13.0718	20.4844	27.7885	5.86721	18.7203	15.9034	10.4442	13.5832	14.2797	29.1006	Step 6~EC:2.1.1.86~CO2-H2-Pathway~5-Methyl-H4MPT => Methyl-CoM
K00581|Methanobrevibacter millerae SM9	29.6221	10.5846	16.0405	18.4739	26.0469	5.74235	18.8437	14.4467	11.7088	14.5697	14.8103	24.2206	Step 6~EC:2.1.1.86~CO2-H2-Pathway~5-Methyl-H4MPT => Methyl-CoM
K00581|Methanobrevibacter smithii ATCC 35061	26.8648	8.43418	13.1228	18.1222	21.5929	4.37805	16.6298	13.4129	10.4084	12.3548	11.0879	25.4878	Step 6~EC:2.1.1.86~CO2-H2-Pathway~5-Methyl-H4MPT => Methyl-CoM
K00581|Methanobrevibacter sp. AbM4	6.37156	2.58681	3.82062	3.93489	3.60053	1.45226	4.62655	3.71445	3.15502	4.37906	3.80603	4.84154	Step 6~EC:2.1.1.86~CO2-H2-Pathway~5-Methyl-H4MPT => Methyl-CoM
K00582|Methanobrevibacter sp. YE315	141.348	8.37452	32.2769	113.854	138.198	10.9383	39.3669	23.6652	23.6469	22.725	24.9669	151.544	Step 6~EC:2.1.1.86~CO2-H2-Pathway~5-Methyl-H4MPT => Methyl-CoM
K00582|Methanobrevibacter ruminantium M1	15.9904	6.83894	61.0961	8.37858	21.207	14.4934	60.9575	35.1714	66.1922	13.9584	28.5271	36.6485	Step 6~EC:2.1.1.86~CO2-H2-Pathway~5-Methyl-H4MPT => Methyl-CoM
K00582|Methanobrevibacter olleyae YLM1	20.6988	20.1064	36.9301	5.22852	5.92711	26.3351	27.9266	20.6765	24.6829	8.07966	10.8284	15.5078	Step 6~EC:2.1.1.86~CO2-H2-Pathway~5-Methyl-H4MPT => Methyl-CoM
K00582|Methanobrevibacter millerae SM9	34.5613	2.38048	14.834	3.21126	5.96179	0	0	2.9634	12.404	0	0	6.29667	Step 6~EC:2.1.1.86~CO2-H2-Pathway~5-Methyl-H4MPT => Methyl-CoM
K00583|Methanobrevibacter olleyae YLM1	111.997	47.6423	49.6385	47.7489	58.694	36.4652	112.734	78.7091	66.7426	68.584	77.7838	71.0317	Step 6~EC:2.1.1.86~CO2-H2-Pathway~5-Methyl-H4MPT => Methyl-CoM
K00583|Methanobrevibacter ruminantium M1	52.5598	23.8331	44.8323	13.5312	25.4138	25.2079	85.0364	35.579	41.8645	35.5264	28.4428	37.2149	Step 6~EC:2.1.1.86~CO2-H2-Pathway~5-Methyl-H4MPT => Methyl-CoM
K00583|Methanobrevibacter millerae SM9	14.5643	11.847	9.81552	9.33385	9.32299	0.540024	0	4.70138	1.7906	5.40667	8.2396	14.7671	Step 6~EC:2.1.1.86~CO2-H2-Pathway~5-Methyl-H4MPT => Methyl-CoM
K00583|Methanobrevibacter sp. YE315	0.874272	0	1.52271	11.6385	4.87219	0.269652	0	2.57112	1.38337	0.248594	1.77509	0.875736	Step 6~EC:2.1.1.86~CO2-H2-Pathway~5-Methyl-H4MPT => Methyl-CoM
K00583|All other taxa	1.22052	0.591736	0	0.244842	3.29397	0.572362	0	0	0	1.14768	0	0	Step 6~EC:2.1.1.86~CO2-H2-Pathway~5-Methyl-H4MPT => Methyl-CoM
K00584|Methanobrevibacter millerae SM9	95.6417	30.7391	52.7473	40.8733	63.8196	25.446	50.9146	40.9675	33.9179	39.1461	32.9849	69.77	Step 6~EC:2.1.1.86~CO2-H2-Pathway~5-Methyl-H4MPT => Methyl-CoM
K00584|Methanobrevibacter olleyae YLM1	68.7035	30.2291	66.7043	32.379	44.9584	24.5618	70.2592	39.835	44.1181	47.4656	29.8193	59.2171	Step 6~EC:2.1.1.86~CO2-H2-Pathway~5-Methyl-H4MPT => Methyl-CoM
K00584|Methanobrevibacter ruminantium M1	48.4119	21.1433	49.7181	22.9653	35.0778	18.8013	52.7929	29.8341	33.695	35.6978	23.2024	45.7295	Step 6~EC:2.1.1.86~CO2-H2-Pathway~5-Methyl-H4MPT => Methyl-CoM
K00584|Methanobrevibacter sp. YE315	48.9586	15.0989	31.3169	23.7349	29.8224	13.2339	32.2796	21.0268	22.8404	28.1368	19.8125	32.6327	Step 6~EC:2.1.1.86~CO2-H2-Pathway~5-Methyl-H4MPT => Methyl-CoM
K00584|All other taxa	18.346	7.09116	10.4875	10.5311	18.7384	6.46769	12.3366	11.7812	9.2209	11.4533	12.2336	15.1799	Step 6~EC:2.1.1.86~CO2-H2-Pathway~5-Methyl-H4MPT => Methyl-CoM
K00584|Methanobrevibacter smithii ATCC 35061	21.9506	6.72947	7.04981	8.80269	15.8486	4.25675	8.32992	9.8142	4.52236	6.20009	6.47872	15.9103	Step 6~EC:2.1.1.86~CO2-H2-Pathway~5-Methyl-H4MPT => Methyl-CoM
K00584|Methanobacterium sp. MB1	12.1571	3.64034	6.32559	6.33268	10.761	3.59431	5.48374	5.80654	4.87777	5.55541	6.75199	8.24799	Step 6~EC:2.1.1.86~CO2-H2-Pathway~5-Methyl-H4MPT => Methyl-CoM
K00584|Methanobrevibacter sp. AbM4	8.64067	2.42726	2.23716	5.86621	7.11888	2.53384	3.22538	5.49406	3.673	4.17921	6.11549	9.09996	Step 6~EC:2.1.1.86~CO2-H2-Pathway~5-Methyl-H4MPT => Methyl-CoM
K00584|Methanobacterium congolense isolate Buetzberg	6.46111	3.19382	6.77596	3.53304	4.76506	2.47626	7.10581	4.36197	5.26941	5.0803	2.12596	6.21556	Step 6~EC:2.1.1.86~CO2-H2-Pathway~5-Methyl-H4MPT => Methyl-CoM
K00584|Methanobacterium formicicum BRM9	6.19805	2.16281	3.0521	3.3029	4.24632	1.63031	2.31258	2.45588	2.02909	2.46257	2.46285	3.43706	Step 6~EC:2.1.1.86~CO2-H2-Pathway~5-Methyl-H4MPT => Methyl-CoM
K00584|Methanosphaera stadtmanae DSM 3091	6.80082	0.0789691	1.19461	4.27881	4.86512	2.16224	2.0473	1.07136	2.3255	1.68425	1.3493	5.69257	Step 6~EC:2.1.1.86~CO2-H2-Pathway~5-Methyl-H4MPT => Methyl-CoM
K00584|Methanothermobacter marburgensis Marburg	3.16932	1.43572	3.22453	1.32778	2.37538	1.41452	3.29405	1.96291	2.08488	1.99816	1.54138	2.44828	Step 6~EC:2.1.1.86~CO2-H2-Pathway~5-Methyl-H4MPT => Methyl-CoM
K00399|Methanobrevibacter ruminantium M1	78.4907	36.8314	75.6594	41.1139	58.9841	28.2543	81.7291	58.9923	57.1377	67.5668	61.2723	66.2856	Step 7~EC:2.8.4.1~CO2-H2-Pathway~Methyl-CoM => Methane or CoM-S-S-CoB
K00399|Methanobrevibacter olleyae YLM1	74.4805	35.1077	62.2357	41.3555	59.23	24.9687	66.7438	53.8647	52.1711	61.2127	61.347	60.6433	Step 7~EC:2.8.4.1~CO2-H2-Pathway~Methyl-CoM => Methane or CoM-S-S-CoB
K00399|Methanobrevibacter millerae SM9	67.5272	22.2551	36.1604	33.9126	56.7441	14.9621	37.9699	33.6097	30.4466	38.091	40.4556	53.3726	Step 7~EC:2.8.4.1~CO2-H2-Pathway~Methyl-CoM => Methane or CoM-S-S-CoB
K00399|Methanobrevibacter sp. YE315	55.4736	17.3302	32.6104	29.0155	48.1312	11.3733	34.4732	27.1273	26.8767	31.4475	32.9536	47.1575	Step 7~EC:2.8.4.1~CO2-H2-Pathway~Methyl-CoM => Methane or CoM-S-S-CoB
K00399|All other taxa	44.6695	15.4141	22.603	20.996	36.7529	11.2887	28.3583	25.349	19.7898	25.5829	26.8291	39.645	Step 7~EC:2.8.4.1~CO2-H2-Pathway~Methyl-CoM => Methane or CoM-S-S-CoB
K00399|Methanobrevibacter smithii ATCC 35061	45.9713	14.7256	23.694	24.1763	36.2053	9.97083	24.6584	23.8587	21.1835	26.2056	29.1464	37.2555	Step 7~EC:2.8.4.1~CO2-H2-Pathway~Methyl-CoM => Methane or CoM-S-S-CoB
K00399|Methanobrevibacter sp. AbM4	13.0379	5.57832	8.71937	7.63482	12.5593	4.89861	8.27085	8.56055	7.33549	10.4451	10.7798	10.7832	Step 7~EC:2.8.4.1~CO2-H2-Pathway~Methyl-CoM => Methane or CoM-S-S-CoB
K00399|Methanosphaera sp. BMS	6.9708	0.150424	3.4141	4.72486	6.71788	1.98111	5.62729	7.17733	4.94151	4.35576	4.64975	7.20562	Step 7~EC:2.8.4.1~CO2-H2-Pathway~Methyl-CoM => Methane or CoM-S-S-CoB
K00399|Methanosphaera stadtmanae DSM 3091	6.1085	0.178423	2.7195	3.98631	5.83335	2.13464	5.25931	6.53681	4.07063	4.78691	4.25652	6.49717	Step 7~EC:2.8.4.1~CO2-H2-Pathway~Methyl-CoM => Methane or CoM-S-S-CoB
K00399|Methanobacterium paludis (Methanobacterium sp. SWAN-1)	4.80033	2.02337	3.24943	2.84866	4.84169	1.61678	3.14413	3.78404	2.60837	3.33253	4.03469	3.86325	Step 7~EC:2.8.4.1~CO2-H2-Pathway~Methyl-CoM => Methane or CoM-S-S-CoB
K00401|Methanobrevibacter ruminantium M1	103.868	51.7782	104.452	46.2906	71.1307	39.8678	111.582	69.5805	76.3393	91.0999	80.449	90.1822	Step 7~EC:2.8.4.1~CO2-H2-Pathway~Methyl-CoM => Methane or CoM-S-S-CoB
K00401|Methanobrevibacter olleyae YLM1	67.4915	35.1858	63.7291	31.2085	48.8725	24.072	64.0833	47.4977	48.7346	61.2001	54.0739	61.8494	Step 7~EC:2.8.4.1~CO2-H2-Pathway~Methyl-CoM => Methane or CoM-S-S-CoB
K00401|Methanobrevibacter sp. YE315	49.1227	8.8647	13.6407	24.255	38.0068	7.31622	17.2372	16.9281	14.3167	17.4598	16.4349	47.1633	Step 7~EC:2.8.4.1~CO2-H2-Pathway~Methyl-CoM => Methane or CoM-S-S-CoB
K00401|Methanobrevibacter millerae SM9	38.5865	10.1108	12.5404	19.5848	28.4293	5.53199	14.0774	16.0888	10.444	15.8158	16.0346	35.9393	Step 7~EC:2.8.4.1~CO2-H2-Pathway~Methyl-CoM => Methane or CoM-S-S-CoB
K00401|Methanobrevibacter smithii ATCC 35061	21.09	7.83364	10.1507	10.2179	15.6751	4.05295	10.8828	10.3783	7.72843	10.3485	11.4219	18.4944	Step 7~EC:2.8.4.1~CO2-H2-Pathway~Methyl-CoM => Methane or CoM-S-S-CoB
K00401|All other taxa	10.1465	6.16001	10.2385	7.58144	8.32519	4.38486	9.2415	8.09462	7.38606	8.62267	7.29775	12.3665	Step 7~EC:2.8.4.1~CO2-H2-Pathway~Methyl-CoM => Methane or CoM-S-S-CoB
K00401|Methanobrevibacter sp. AbM4	10.7704	4.69745	7.8925	5.77604	9.05358	3.26401	8.54978	7.08731	7.06544	8.242	7.74663	9.46961	Step 7~EC:2.8.4.1~CO2-H2-Pathway~Methyl-CoM => Methane or CoM-S-S-CoB
K00401|Methanosphaera sp. BMS	10.6455	0	3.88949	6.02769	8.06472	2.35	7.34923	8.62828	5.26002	4.74851	5.71476	8.754	Step 7~EC:2.8.4.1~CO2-H2-Pathway~Methyl-CoM => Methane or CoM-S-S-CoB
K00401|Methanosphaera stadtmanae DSM 3091	9.50859	0	3.06388	4.69229	6.80238	3.32212	5.62514	8.1961	4.38355	5.1735	4.96807	7.23384	Step 7~EC:2.8.4.1~CO2-H2-Pathway~Methyl-CoM => Methane or CoM-S-S-CoB
K00401|Methanobacterium lacus (Methanobacterium sp. AL-21)	3.32313	1.20844	1.8446	1.62802	2.74533	0.902923	2.59423	2.17179	2.1352	2.3902	2.44262	2.76586	Step 7~EC:2.8.4.1~CO2-H2-Pathway~Methyl-CoM => Methane or CoM-S-S-CoB
K00402|Methanobrevibacter ruminantium M1	125.702	67.2957	142.035	67.0035	87.4022	41.2643	137.294	94.0967	102.507	115.822	99.2596	116.701	Step 7~EC:2.8.4.1~CO2-H2-Pathway~Methyl-CoM => Methane or CoM-S-S-CoB
K00402|Methanobrevibacter olleyae YLM1	56.5116	25.1982	48.9532	34.0875	46.1332	17.546	51.2055	41.6709	43.9875	48.545	54.6577	54.2601	Step 7~EC:2.8.4.1~CO2-H2-Pathway~Methyl-CoM => Methane or CoM-S-S-CoB
K00402|Methanobrevibacter sp. YE315	48.7854	15.1002	23.9742	35.7723	49.5693	8.94048	26.1659	21.9936	21.8145	26.4864	32.4662	45.8001	Step 7~EC:2.8.4.1~CO2-H2-Pathway~Methyl-CoM => Methane or CoM-S-S-CoB
K00402|Methanobrevibacter millerae SM9	48.4678	17.0236	19.3988	28.1518	39.2359	8.9655	24.4452	22.9853	18.2811	21.8766	35.2355	43.8259	Step 7~EC:2.8.4.1~CO2-H2-Pathway~Methyl-CoM => Methane or CoM-S-S-CoB
K00402|Methanobrevibacter smithii ATCC 35061	34.4154	13.9115	13.5271	21.6854	34.1361	6.53695	18.2624	19.7304	15.7369	17.6671	30.4034	35.4794	Step 7~EC:2.8.4.1~CO2-H2-Pathway~Methyl-CoM => Methane or CoM-S-S-CoB
K00402|Methanosphaera sp. BMS	17.4198	0.250852	5.77346	8.20456	11.8013	2.44048	8.74756	16.6183	8.67073	6.58814	8.89456	18.818	Step 7~EC:2.8.4.1~CO2-H2-Pathway~Methyl-CoM => Methane or CoM-S-S-CoB
K00402|Methanosphaera stadtmanae DSM 3091	5.05564	0.107834	2.00584	2.8483	4.93775	4.57603	4.12984	5.52597	3.2411	8.24494	4.83897	6.79018	Step 7~EC:2.8.4.1~CO2-H2-Pathway~Methyl-CoM => Methane or CoM-S-S-CoB
K00402|All other taxa	6.72741	2.2715	1.4585	6.01503	6.68257	1.88662	4.01099	1.98267	1.96172	3.8128	5.34129	8.16731	Step 7~EC:2.8.4.1~CO2-H2-Pathway~Methyl-CoM => Methane or CoM-S-S-CoB
K00402|Methanobacterium congolense isolate Buetzberg	6.20895	2.45232	2.053	3.82227	5.68104	1.44101	1.92136	2.90467	3.39876	4.79443	6.60246	4.00604	Step 7~EC:2.8.4.1~CO2-H2-Pathway~Methyl-CoM => Methane or CoM-S-S-CoB
K00402|Methanobrevibacter sp. AbM4	4.36992	1.66819	0.587667	4.00909	5.96055	0.88366	1.63315	3.50618	1.86487	1.8607	4.92205	4.19698	Step 7~EC:2.8.4.1~CO2-H2-Pathway~Methyl-CoM => Methane or CoM-S-S-CoB
K03388|Methanobrevibacter ruminantium M1	78.256	43.171	77.1057	42.1331	63.0012	31.1561	81.2471	60.0705	63.1858	70.3914	67.7082	74.0797	Step 8~EC:1.8.7.3~CO2-H2-Pathway~CoM-S-S-CoB => CoB or CoM
K03388|Methanobrevibacter olleyae YLM1	72.7961	35.296	65.6977	38.3574	58.8598	28.1842	69.2375	54.9891	54.7973	64.2631	66.7762	71.1409	Step 8~EC:1.8.7.3~CO2-H2-Pathway~CoM-S-S-CoB => CoB or CoM
K03388|Methanobrevibacter millerae SM9	49.0439	17.6487	26.723	28.5395	41.2771	11.3988	30.7727	26.294	24.3694	26.111	30.6638	45.1098	Step 8~EC:1.8.7.3~CO2-H2-Pathway~CoM-S-S-CoB => CoB or CoM
K03388|Methanobrevibacter sp. YE315	50.3061	16.0591	24.2245	28.4815	44.7117	9.48953	28.2282	21.8165	21.4153	22.4224	24.9171	45.1234	Step 8~EC:1.8.7.3~CO2-H2-Pathway~CoM-S-S-CoB => CoB or CoM
K03388|All other taxa	29.572	23.849	30.6869	21.512	26.1013	16.723	33.4074	28.3062	24.179	23.6637	26.3588	30.3186	Step 8~EC:1.8.7.3~CO2-H2-Pathway~CoM-S-S-CoB => CoB or CoM
K03388|Slackia heliotrinireducens	29.4883	12.011	14.9641	18.3835	24.2696	9.63546	25.3761	20.2626	24.4907	24.1871	27.8084	24.7417	Step 8~EC:1.8.7.3~CO2-H2-Pathway~CoM-S-S-CoB => CoB or CoM
K03388|Methanobrevibacter sp. AbM4	27.8575	13.2023	18.5004	16.8433	24.3831	9.55919	20.1879	19.0606	16.8802	20.5106	25.6511	27.304	Step 8~EC:1.8.7.3~CO2-H2-Pathway~CoM-S-S-CoB => CoB or CoM
K03388|Methanobrevibacter smithii ATCC 35061	27.9592	11.037	17.7086	15.9757	23.4282	6.75434	18.6107	16.5551	15.0827	16.6817	17.9059	25.3337	Step 8~EC:1.8.7.3~CO2-H2-Pathway~CoM-S-S-CoB => CoB or CoM
K03388|Treponema succinifaciens	9.761	12.8182	20.7111	19.5217	8.58898	23.4468	19.7228	24.7949	21.6525	14.4498	16.8362	16.6979	Step 8~EC:1.8.7.3~CO2-H2-Pathway~CoM-S-S-CoB => CoB or CoM
K03388|Ruminococcus champanellensis	8.90522	9.97875	14.4071	13.8389	8.25324	19.6558	10.9457	12.5918	10.9642	9.88771	10.2331	8.48052	Step 8~EC:1.8.7.3~CO2-H2-Pathway~CoM-S-S-CoB => CoB or CoM
K03388|Treponema brennaborense	6.35545	7.6499	8.79493	16.4065	9.18246	11.9446	6.66197	16.8649	10.5096	9.00189	10.0163	6.85242	Step 8~EC:1.8.7.3~CO2-H2-Pathway~CoM-S-S-CoB => CoB or CoM
K03388|Methanosphaera sp. BMS	14.0054	0.298659	5.44808	8.81944	15.3349	2.43162	10.101	10.0762	7.19109	6.03833	8.57514	12.8191	Step 8~EC:1.8.7.3~CO2-H2-Pathway~CoM-S-S-CoB => CoB or CoM
K03388|Methanosphaera stadtmanae DSM 3091	7.25239	0.426692	3.537	4.94347	9.42089	3.54691	7.82394	5.98	4.83395	5.03888	4.47768	6.7458	Step 8~EC:1.8.7.3~CO2-H2-Pathway~CoM-S-S-CoB => CoB or CoM
K03389|Methanobrevibacter ruminantium M1	92.0472	52.7618	83.8145	35.4121	59.0989	40.4489	107.788	55.633	70.7858	78.5287	61.2572	80.6977	Step 8~EC:1.8.7.3~CO2-H2-Pathway~CoM-S-S-CoB => CoB or CoM
K03389|Methanobrevibacter olleyae YLM1	31.7742	23.4623	27.3199	17.4972	30.6507	14.2623	31.4711	23.1301	29.5556	32.1383	28.2277	33.8649	Step 8~EC:1.8.7.3~CO2-H2-Pathway~CoM-S-S-CoB => CoB or CoM
K03389|Methanobrevibacter sp. YE315	39.943	5.86303	12.23	28.5756	35.1954	4.53997	11.1134	10.1864	11.3449	10.2223	12.0177	35.3033	Step 8~EC:1.8.7.3~CO2-H2-Pathway~CoM-S-S-CoB => CoB or CoM
K03389|Methanobrevibacter millerae SM9	16.855	5.47201	8.90165	13.5594	15.796	2.1889	7.53367	9.65525	6.61662	6.58232	8.9361	13.3246	Step 8~EC:1.8.7.3~CO2-H2-Pathway~CoM-S-S-CoB => CoB or CoM
K03389|Methanobrevibacter smithii ATCC 35061	10.8309	2.73903	4.9246	6.62852	7.99545	2.29798	4.39403	4.79588	4.77082	5.03362	6.32476	9.83862	Step 8~EC:1.8.7.3~CO2-H2-Pathway~CoM-S-S-CoB => CoB or CoM
K03389|Methanosphaera sp. BMS	6.45123	0.117973	4.38107	3.22907	6.98201	2.28155	5.43719	8.1389	4.18541	4.20659	5.88774	6.95238	Step 8~EC:1.8.7.3~CO2-H2-Pathway~CoM-S-S-CoB => CoB or CoM
K03389|All other taxa	5.81563	3.89078	5.04885	4.93845	5.44251	2.85359	4.96127	4.34419	4.2697	5.67502	4.40868	6.03911	Step 8~EC:1.8.7.3~CO2-H2-Pathway~CoM-S-S-CoB => CoB or CoM
K03389|Slackia heliotrinireducens	5.50036	1.43216	4.12964	1.88506	4.7043	1.15723	6.97776	3.65698	6.47646	6.86154	5.3185	3.76971	Step 8~EC:1.8.7.3~CO2-H2-Pathway~CoM-S-S-CoB => CoB or CoM
K03389|Methanosphaera stadtmanae DSM 3091	6.78332	0	2.774	2.39232	6.18246	2.47018	5.56675	6.36501	2.81076	3.71307	4.28752	6.7194	Step 8~EC:1.8.7.3~CO2-H2-Pathway~CoM-S-S-CoB => CoB or CoM
K03389|Methanothermobacter marburgensis Marburg	6.14719	2.00889	3.4662	2.49608	4.78546	2.12227	3.9073	3.61736	3.60523	4.8583	4.18684	4.55541	Step 8~EC:1.8.7.3~CO2-H2-Pathway~CoM-S-S-CoB => CoB or CoM
K03389|Methanothermobacter sp. CaT2	6.14719	2.00889	3.4662	2.49608	4.78546	2.12227	3.67921	3.61736	3.60523	4.8583	3.95797	4.55541	Step 8~EC:1.8.7.3~CO2-H2-Pathway~CoM-S-S-CoB => CoB or CoM
K03389|Methanothermobacter sp. EMTCatA1	5.90515	2.06552	3.39949	2.13894	4.3941	2.08942	3.75696	3.43998	3.91662	4.73582	4.01692	4.47008	Step 8~EC:1.8.7.3~CO2-H2-Pathway~CoM-S-S-CoB => CoB or CoM
K03389|Methanobacterium lacus (Methanobacterium sp. AL-21)	5.10593	2.98677	1.40709	2.96128	5.37294	2.06275	2.38849	3.81562	2.55195	4.11043	6.51899	4.83174	Step 8~EC:1.8.7.3~CO2-H2-Pathway~CoM-S-S-CoB => CoB or CoM
K03389|Methanobacterium sp. MZ-A1	4.41464	1.78379	3.59089	1.98017	3.29118	1.47985	3.73671	2.10376	3.23277	3.49366	3.88893	3.75355	Step 8~EC:1.8.7.3~CO2-H2-Pathway~CoM-S-S-CoB => CoB or CoM
K03389|Methanobacterium formicicum BRM9	3.62407	2.06009	3.16083	1.40784	2.56977	1.43202	3.64516	2.0622	2.80714	3.80587	3.11242	3.28974	Step 8~EC:1.8.7.3~CO2-H2-Pathway~CoM-S-S-CoB => CoB or CoM
K03389|Methanothermobacter wolfeii SIV6	3.94726	1.36922	2.48672	1.84186	2.893	1.45783	2.63461	2.38274	2.56185	2.86742	2.63543	3.14084	Step 8~EC:1.8.7.3~CO2-H2-Pathway~CoM-S-S-CoB => CoB or CoM
K03389|Methanothermobacter thermautotrophicus Delta H	3.44984	1.36101	2.39605	1.56101	2.29728	1.44047	2.48469	2.18629	2.47782	2.54266	2.51799	2.98141	Step 8~EC:1.8.7.3~CO2-H2-Pathway~CoM-S-S-CoB => CoB or CoM
K03389|Ruminococcus champanellensis	1.73574	2.49829	4.27307	1.18799	0.191684	2.86066	4.27722	1.23148	1.68104	1.98443	0.680208	4.18577	Step 8~EC:1.8.7.3~CO2-H2-Pathway~CoM-S-S-CoB => CoB or CoM
K03389|Methanobacterium paludis (Methanobacterium sp. SWAN-1)	2.96594	1.78002	0.638252	1.67567	2.06625	1.52982	1.68862	1.7219	1.39032	1.70558	3.11577	2.55667	Step 8~EC:1.8.7.3~CO2-H2-Pathway~CoM-S-S-CoB => CoB or CoM
K03389|Methanobacterium subterraneum A8p	2.82427	1.10712	1.48541	1.27336	2.38946	0.646314	2.44489	1.27211	2.12389	1.76777	2.52195	2.47818	Step 8~EC:1.8.7.3~CO2-H2-Pathway~CoM-S-S-CoB => CoB or CoM
K03390|Methanobrevibacter ruminantium M1	43.1969	21.4723	41.828	23.5029	31.1072	18.9556	44.6275	32.9261	37.3643	34.4356	31.1181	42.0867	Step 8~EC:1.8.7.3~CO2-H2-Pathway~CoM-S-S-CoB => CoB or CoM
K03390|Methanobrevibacter olleyae YLM1	29.3851	16.2349	31.2765	13.7259	21.2764	13.101	29.0265	19.5518	22.9261	27.6814	17.6645	27.6024	Step 8~EC:1.8.7.3~CO2-H2-Pathway~CoM-S-S-CoB => CoB or CoM
K03390|Ruminococcus champanellensis	10.6536	10.063	14.4443	3.32826	17.4594	14.8726	10.1003	8.65009	8.45976	5.9372	5.19242	9.99328	Step 8~EC:1.8.7.3~CO2-H2-Pathway~CoM-S-S-CoB => CoB or CoM
K03390|Methanobrevibacter sp. YE315	13.961	2.56111	3.93091	8.11664	16.1741	1.52753	5.27658	3.71083	3.3374	2.1772	4.05091	16.9215	Step 8~EC:1.8.7.3~CO2-H2-Pathway~CoM-S-S-CoB => CoB or CoM
K03390|Methanobrevibacter millerae SM9	14.3205	3.57109	4.65328	7.51753	14.8952	1.89557	3.13979	5.02795	4.50209	3.60824	4.46584	9.72679	Step 8~EC:1.8.7.3~CO2-H2-Pathway~CoM-S-S-CoB => CoB or CoM
K03390|Slackia heliotrinireducens	6.06897	2.07395	4.2989	4.11931	7.9623	0.728888	6.9485	4.89762	7.63746	6.59793	9.43177	8.21691	Step 8~EC:1.8.7.3~CO2-H2-Pathway~CoM-S-S-CoB => CoB or CoM
K03390|Methanobrevibacter smithii ATCC 35061	9.84479	3.95182	3.53992	5.58067	10.7965	1.89914	3.98224	3.8407	3.64356	6.04299	6.35799	9.28619	Step 8~EC:1.8.7.3~CO2-H2-Pathway~CoM-S-S-CoB => CoB or CoM
K03390|Treponema succinifaciens	14.5653	3.57074	7.76713	1.15736	0.714342	3.96095	2.88935	10.827	12.5337	0.297974	5.52937	3.63287	Step 8~EC:1.8.7.3~CO2-H2-Pathway~CoM-S-S-CoB => CoB or CoM
K03390|Methanosphaera sp. BMS	4.11116	0	0.551086	7.48475	9.24282	1.39155	10.5206	7.74898	2.06002	2.55347	3.29447	4.86394	Step 8~EC:1.8.7.3~CO2-H2-Pathway~CoM-S-S-CoB => CoB or CoM
K03390|Methanosphaera stadtmanae DSM 3091	2.27014	0	0.844042	4.24723	4.02662	3.98641	5.48109	3.69723	0.893804	3.19215	3.31098	4.32088	Step 8~EC:1.8.7.3~CO2-H2-Pathway~CoM-S-S-CoB => CoB or CoM
K03390|Methanobrevibacter sp. AbM4	3.45074	2.23801	2.10062	1.96583	3.88738	1.22704	3.02911	2.34995	2.42982	3.5552	3.28769	4.97533	Step 8~EC:1.8.7.3~CO2-H2-Pathway~CoM-S-S-CoB => CoB or CoM
K03390|All other taxa	0.626966	1.85584	0.781351	5.32646	0.926612	1.40026	0.920561	3.56786	0	1.9834	4.54437	0.849327	Step 8~EC:1.8.7.3~CO2-H2-Pathway~CoM-S-S-CoB => CoB or CoM
K22480|Methanobrevibacter sp. YE315	28.7062	11.9174	6.79788	17.9806	25.8443	1.53059	8.30809	8.13681	8.64704	5.60584	9.18835	22.7152	Step 8~EC:1.8.7.3~CO2-H2-Pathway~CoM-S-S-CoB => CoB or CoM
K22480|Methanobrevibacter millerae SM9	23.6246	9.34183	6.28027	14.3204	21.597	1.33831	5.70211	8.30146	6.79135	4.58775	8.78416	18.5016	Step 8~EC:1.8.7.3~CO2-H2-Pathway~CoM-S-S-CoB => CoB or CoM
K22480|Methanosphaera sp. BMS	8.03262	0	3.41145	3.85859	7.98503	0.590774	3.37676	5.20936	4.07411	0.917471	3.58933	5.89076	Step 8~EC:1.8.7.3~CO2-H2-Pathway~CoM-S-S-CoB => CoB or CoM
K22480|Methanobrevibacter smithii ATCC 35061	6.80503	2.24406	1.54912	3.35464	5.00856	0.618206	2.26569	1.25374	1.9409	0.705562	2.1604	5.00956	Step 8~EC:1.8.7.3~CO2-H2-Pathway~CoM-S-S-CoB => CoB or CoM
K22480|Methanobrevibacter olleyae YLM1	4.50172	1.85823	1.29798	2.29817	4.57793	0.445085	1.18002	1.02536	1.44083	0.798719	0.975485	3.3646	Step 8~EC:1.8.7.3~CO2-H2-Pathway~CoM-S-S-CoB => CoB or CoM
K22480|Methanosphaera stadtmanae DSM 3091	1.93101	0	0.972667	1.23887	2.14512	5.01041	3.14251	1.85678	1.82091	3.57558	0.511108	1.04401	Step 8~EC:1.8.7.3~CO2-H2-Pathway~CoM-S-S-CoB => CoB or CoM
K22480|All other taxa	0.233665	0.114355	0.0631591	0.0612677	0.253568	0.034457	0	0.0307454	0	0.0390932	0.0807656	0	Step 8~EC:1.8.7.3~CO2-H2-Pathway~CoM-S-S-CoB => CoB or CoM
K22481|Methanobrevibacter sp. YE315	48.0482	26.4404	9.69114	27.1225	44.2399	3.74053	12.6809	14.7499	7.62818	10.1618	13.1195	47.0385	Step 8~EC:1.8.7.3~CO2-H2-Pathway~CoM-S-S-CoB => CoB or CoM
K22481|Methanobrevibacter millerae SM9	15.5914	6.16043	2.96936	8.87026	14.6441	1.64115	3.26545	4.94898	3.84136	3.7944	4.02011	15.116	Step 8~EC:1.8.7.3~CO2-H2-Pathway~CoM-S-S-CoB => CoB or CoM
K22481|Methanosphaera sp. BMS	7.17517	0	2.07278	3.16953	8.00165	0.623906	4.03025	3.81668	3.08989	0.792808	3.27592	6.24667	Step 8~EC:1.8.7.3~CO2-H2-Pathway~CoM-S-S-CoB => CoB or CoM
K22481|Methanosphaera stadtmanae DSM 3091	3.05892	0	0.515302	1.20335	0.179003	1.87462	1.44172	0.58329	1.11424	1.44792	0.374104	0.912987	Step 8~EC:1.8.7.3~CO2-H2-Pathway~CoM-S-S-CoB => CoB or CoM
K22481|All other taxa	1.28358	0.099458	0.180734	1.36062	0.516499	0.243561	0.291405	0.117476	0	0.684024	1.12448	0.774838	Step 8~EC:1.8.7.3~CO2-H2-Pathway~CoM-S-S-CoB => CoB or CoM
K22482|Methanobrevibacter sp. YE315	44.5889	18.1388	7.11545	20.911	33.3512	2.38454	8.06963	11.0268	7.28532	3.50338	12.8233	36.2996	Step 8~EC:1.8.7.3~CO2-H2-Pathway~CoM-S-S-CoB => CoB or CoM
K22482|Methanobrevibacter millerae SM9	14.9595	0.208562	2.65711	12.4024	20.8054	0.842262	1.95873	4.96812	3.52448	1.53039	4.36057	9.48486	Step 8~EC:1.8.7.3~CO2-H2-Pathway~CoM-S-S-CoB => CoB or CoM
K22482|Methanosphaera sp. BMS	7.96726	0	1.94424	2.54106	4.17329	0	2.47651	1.37407	0.103493	0	3.93933	0	Step 8~EC:1.8.7.3~CO2-H2-Pathway~CoM-S-S-CoB => CoB or CoM
K22482|Methanosphaera stadtmanae DSM 3091	0.491634	0	0	0.264214	1.85308	0	2.35859	2.71415	0.102908	0	0	2.06492	Step 8~EC:1.8.7.3~CO2-H2-Pathway~CoM-S-S-CoB => CoB or CoM
K22482|Methanobrevibacter olleyae YLM1	0.873169	0	0	0	1.13218	0	0.474236	0.670224	0.112928	0.34817	0	0	Step 8~EC:1.8.7.3~CO2-H2-Pathway~CoM-S-S-CoB => CoB or CoM
K22482|All other taxa	0.109567	0	0	0	0	0	0	0	0	0	0.5981	0	Step 8~EC:1.8.7.3~CO2-H2-Pathway~CoM-S-S-CoB => CoB or CoM
K08264|Methanogenic archaeon ISO4-H5	0	0	0	1.79328	0.93227	0	0.189378	0.665418	0	0	0.506924	0.36148	Step 8~EC:1.8.98.1~CO2-H2-Pathway~CoM-S-S-CoB => CoB or CoM
K03388|Methanobrevibacter ruminantium M11	78.256	43.171	77.1057	42.1331	63.0012	31.1561	81.2471	60.0705	63.1858	70.3914	67.7082	74.0797	Step 8~EC:1.8.98.4~CO2-H2-Pathway~CoM-S-S-CoB => CoB or CoM
K03388|Methanobrevibacter olleyae YLM11	72.7961	35.296	65.6977	38.3574	58.8598	28.1842	69.2375	54.9891	54.7973	64.2631	66.7762	71.1409	Step 8~EC:1.8.98.4~CO2-H2-Pathway~CoM-S-S-CoB => CoB or CoM
K03388|Methanobrevibacter millerae SM91	49.0439	17.6487	26.723	28.5395	41.2771	11.3988	30.7727	26.294	24.3694	26.111	30.6638	45.1098	Step 8~EC:1.8.98.4~CO2-H2-Pathway~CoM-S-S-CoB => CoB or CoM
K03388|Methanobrevibacter sp. YE3151	50.3061	16.0591	24.2245	28.4815	44.7117	9.48953	28.2282	21.8165	21.4153	22.4224	24.9171	45.1234	Step 8~EC:1.8.98.4~CO2-H2-Pathway~CoM-S-S-CoB => CoB or CoM
K03388|All other taxa1	29.572	23.849	30.6869	21.512	26.1013	16.723	33.4074	28.3062	24.179	23.6637	26.3588	30.3186	Step 8~EC:1.8.98.4~CO2-H2-Pathway~CoM-S-S-CoB => CoB or CoM
K03388|Slackia heliotrinireducens1	29.4883	12.011	14.9641	18.3835	24.2696	9.63546	25.3761	20.2626	24.4907	24.1871	27.8084	24.7417	Step 8~EC:1.8.98.4~CO2-H2-Pathway~CoM-S-S-CoB => CoB or CoM
K03388|Methanobrevibacter sp. AbM41	27.8575	13.2023	18.5004	16.8433	24.3831	9.55919	20.1879	19.0606	16.8802	20.5106	25.6511	27.304	Step 8~EC:1.8.98.4~CO2-H2-Pathway~CoM-S-S-CoB => CoB or CoM
K03388|Methanobrevibacter smithii ATCC 350611	27.9592	11.037	17.7086	15.9757	23.4282	6.75434	18.6107	16.5551	15.0827	16.6817	17.9059	25.3337	Step 8~EC:1.8.98.4~CO2-H2-Pathway~CoM-S-S-CoB => CoB or CoM
K03388|Treponema succinifaciens1	9.761	12.8182	20.7111	19.5217	8.58898	23.4468	19.7228	24.7949	21.6525	14.4498	16.8362	16.6979	Step 8~EC:1.8.98.4~CO2-H2-Pathway~CoM-S-S-CoB => CoB or CoM
K03388|Ruminococcus champanellensis1	8.90522	9.97875	14.4071	13.8389	8.25324	19.6558	10.9457	12.5918	10.9642	9.88771	10.2331	8.48052	Step 8~EC:1.8.98.4~CO2-H2-Pathway~CoM-S-S-CoB => CoB or CoM
K03388|Treponema brennaborense1	6.35545	7.6499	8.79493	16.4065	9.18246	11.9446	6.66197	16.8649	10.5096	9.00189	10.0163	6.85242	Step 8~EC:1.8.98.4~CO2-H2-Pathway~CoM-S-S-CoB => CoB or CoM
K03388|Methanosphaera sp. BMS1	14.0054	0.298659	5.44808	8.81944	15.3349	2.43162	10.101	10.0762	7.19109	6.03833	8.57514	12.8191	Step 8~EC:1.8.98.4~CO2-H2-Pathway~CoM-S-S-CoB => CoB or CoM
K03388|Methanosphaera stadtmanae DSM 30911	7.25239	0.426692	3.537	4.94347	9.42089	3.54691	7.82394	5.98	4.83395	5.03888	4.47768	6.7458	Step 8~EC:1.8.98.4~CO2-H2-Pathway~CoM-S-S-CoB => CoB or CoM
K03389|Methanobrevibacter ruminantium M11	92.0472	52.7618	83.8145	35.4121	59.0989	40.4489	107.788	55.633	70.7858	78.5287	61.2572	80.6977	Step 8~EC:1.8.98.4~CO2-H2-Pathway~CoM-S-S-CoB => CoB or CoM
K03389|Methanobrevibacter olleyae YLM11	31.7742	23.4623	27.3199	17.4972	30.6507	14.2623	31.4711	23.1301	29.5556	32.1383	28.2277	33.8649	Step 8~EC:1.8.98.4~CO2-H2-Pathway~CoM-S-S-CoB => CoB or CoM
K03389|Methanobrevibacter sp. YE3151	39.943	5.86303	12.23	28.5756	35.1954	4.53997	11.1134	10.1864	11.3449	10.2223	12.0177	35.3033	Step 8~EC:1.8.98.4~CO2-H2-Pathway~CoM-S-S-CoB => CoB or CoM
K03389|Methanobrevibacter millerae SM91	16.855	5.47201	8.90165	13.5594	15.796	2.1889	7.53367	9.65525	6.61662	6.58232	8.9361	13.3246	Step 8~EC:1.8.98.4~CO2-H2-Pathway~CoM-S-S-CoB => CoB or CoM
K03389|Methanobrevibacter smithii ATCC 350611	10.8309	2.73903	4.9246	6.62852	7.99545	2.29798	4.39403	4.79588	4.77082	5.03362	6.32476	9.83862	Step 8~EC:1.8.98.4~CO2-H2-Pathway~CoM-S-S-CoB => CoB or CoM
K03389|Methanosphaera sp. BMS1	6.45123	0.117973	4.38107	3.22907	6.98201	2.28155	5.43719	8.1389	4.18541	4.20659	5.88774	6.95238	Step 8~EC:1.8.98.4~CO2-H2-Pathway~CoM-S-S-CoB => CoB or CoM
K03389|All other taxa1	5.81563	3.89078	5.04885	4.93845	5.44251	2.85359	4.96127	4.34419	4.2697	5.67502	4.40868	6.03911	Step 8~EC:1.8.98.4~CO2-H2-Pathway~CoM-S-S-CoB => CoB or CoM
K03389|Slackia heliotrinireducens1	5.50036	1.43216	4.12964	1.88506	4.7043	1.15723	6.97776	3.65698	6.47646	6.86154	5.3185	3.76971	Step 8~EC:1.8.98.4~CO2-H2-Pathway~CoM-S-S-CoB => CoB or CoM
K03389|Methanosphaera stadtmanae DSM 30911	6.78332	0	2.774	2.39232	6.18246	2.47018	5.56675	6.36501	2.81076	3.71307	4.28752	6.7194	Step 8~EC:1.8.98.4~CO2-H2-Pathway~CoM-S-S-CoB => CoB or CoM
K03389|Methanothermobacter marburgensis Marburg1	6.14719	2.00889	3.4662	2.49608	4.78546	2.12227	3.9073	3.61736	3.60523	4.8583	4.18684	4.55541	Step 8~EC:1.8.98.4~CO2-H2-Pathway~CoM-S-S-CoB => CoB or CoM
K03389|Methanothermobacter sp. CaT21	6.14719	2.00889	3.4662	2.49608	4.78546	2.12227	3.67921	3.61736	3.60523	4.8583	3.95797	4.55541	Step 8~EC:1.8.98.4~CO2-H2-Pathway~CoM-S-S-CoB => CoB or CoM
K03389|Methanothermobacter sp. EMTCatA11	5.90515	2.06552	3.39949	2.13894	4.3941	2.08942	3.75696	3.43998	3.91662	4.73582	4.01692	4.47008	Step 8~EC:1.8.98.4~CO2-H2-Pathway~CoM-S-S-CoB => CoB or CoM
K03389|Methanobacterium lacus (Methanobacterium sp. AL-21)1	5.10593	2.98677	1.40709	2.96128	5.37294	2.06275	2.38849	3.81562	2.55195	4.11043	6.51899	4.83174	Step 8~EC:1.8.98.4~CO2-H2-Pathway~CoM-S-S-CoB => CoB or CoM
K03389|Methanobacterium sp. MZ-A11	4.41464	1.78379	3.59089	1.98017	3.29118	1.47985	3.73671	2.10376	3.23277	3.49366	3.88893	3.75355	Step 8~EC:1.8.98.4~CO2-H2-Pathway~CoM-S-S-CoB => CoB or CoM
K03389|Methanobacterium formicicum BRM91	3.62407	2.06009	3.16083	1.40784	2.56977	1.43202	3.64516	2.0622	2.80714	3.80587	3.11242	3.28974	Step 8~EC:1.8.98.4~CO2-H2-Pathway~CoM-S-S-CoB => CoB or CoM
K03389|Methanothermobacter wolfeii SIV61	3.94726	1.36922	2.48672	1.84186	2.893	1.45783	2.63461	2.38274	2.56185	2.86742	2.63543	3.14084	Step 8~EC:1.8.98.4~CO2-H2-Pathway~CoM-S-S-CoB => CoB or CoM
K03389|Methanothermobacter thermautotrophicus Delta H1	3.44984	1.36101	2.39605	1.56101	2.29728	1.44047	2.48469	2.18629	2.47782	2.54266	2.51799	2.98141	Step 8~EC:1.8.98.4~CO2-H2-Pathway~CoM-S-S-CoB => CoB or CoM
K03389|Ruminococcus champanellensis1	1.73574	2.49829	4.27307	1.18799	0.191684	2.86066	4.27722	1.23148	1.68104	1.98443	0.680208	4.18577	Step 8~EC:1.8.98.4~CO2-H2-Pathway~CoM-S-S-CoB => CoB or CoM
K03389|Methanobacterium paludis (Methanobacterium sp. SWAN-1)1	2.96594	1.78002	0.638252	1.67567	2.06625	1.52982	1.68862	1.7219	1.39032	1.70558	3.11577	2.55667	Step 8~EC:1.8.98.4~CO2-H2-Pathway~CoM-S-S-CoB => CoB or CoM
K03389|Methanobacterium subterraneum A8p1	2.82427	1.10712	1.48541	1.27336	2.38946	0.646314	2.44489	1.27211	2.12389	1.76777	2.52195	2.47818	Step 8~EC:1.8.98.4~CO2-H2-Pathway~CoM-S-S-CoB => CoB or CoM
K03390|Methanobrevibacter ruminantium M11	43.1969	21.4723	41.828	23.5029	31.1072	18.9556	44.6275	32.9261	37.3643	34.4356	31.1181	42.0867	Step 8~EC:1.8.98.4~CO2-H2-Pathway~CoM-S-S-CoB => CoB or CoM
K03390|Methanobrevibacter olleyae YLM11	29.3851	16.2349	31.2765	13.7259	21.2764	13.101	29.0265	19.5518	22.9261	27.6814	17.6645	27.6024	Step 8~EC:1.8.98.4~CO2-H2-Pathway~CoM-S-S-CoB => CoB or CoM
K03390|Ruminococcus champanellensis1	10.6536	10.063	14.4443	3.32826	17.4594	14.8726	10.1003	8.65009	8.45976	5.9372	5.19242	9.99328	Step 8~EC:1.8.98.4~CO2-H2-Pathway~CoM-S-S-CoB => CoB or CoM
K03390|Methanobrevibacter sp. YE3151	13.961	2.56111	3.93091	8.11664	16.1741	1.52753	5.27658	3.71083	3.3374	2.1772	4.05091	16.9215	Step 8~EC:1.8.98.4~CO2-H2-Pathway~CoM-S-S-CoB => CoB or CoM
K03390|Methanobrevibacter millerae SM91	14.3205	3.57109	4.65328	7.51753	14.8952	1.89557	3.13979	5.02795	4.50209	3.60824	4.46584	9.72679	Step 8~EC:1.8.98.4~CO2-H2-Pathway~CoM-S-S-CoB => CoB or CoM
K03390|Slackia heliotrinireducens1	6.06897	2.07395	4.2989	4.11931	7.9623	0.728888	6.9485	4.89762	7.63746	6.59793	9.43177	8.21691	Step 8~EC:1.8.98.4~CO2-H2-Pathway~CoM-S-S-CoB => CoB or CoM
K03390|Methanobrevibacter smithii ATCC 350611	9.84479	3.95182	3.53992	5.58067	10.7965	1.89914	3.98224	3.8407	3.64356	6.04299	6.35799	9.28619	Step 8~EC:1.8.98.4~CO2-H2-Pathway~CoM-S-S-CoB => CoB or CoM
K03390|Treponema succinifaciens1	14.5653	3.57074	7.76713	1.15736	0.714342	3.96095	2.88935	10.827	12.5337	0.297974	5.52937	3.63287	Step 8~EC:1.8.98.4~CO2-H2-Pathway~CoM-S-S-CoB => CoB or CoM
K03390|Methanosphaera sp. BMS1	4.11116	0	0.551086	7.48475	9.24282	1.39155	10.5206	7.74898	2.06002	2.55347	3.29447	4.86394	Step 8~EC:1.8.98.4~CO2-H2-Pathway~CoM-S-S-CoB => CoB or CoM
K03390|Methanosphaera stadtmanae DSM 30911	2.27014	0	0.844042	4.24723	4.02662	3.98641	5.48109	3.69723	0.893804	3.19215	3.31098	4.32088	Step 8~EC:1.8.98.4~CO2-H2-Pathway~CoM-S-S-CoB => CoB or CoM
K03390|Methanobrevibacter sp. AbM41	3.45074	2.23801	2.10062	1.96583	3.88738	1.22704	3.02911	2.34995	2.42982	3.5552	3.28769	4.97533	Step 8~EC:1.8.98.4~CO2-H2-Pathway~CoM-S-S-CoB => CoB or CoM
K03390|All other taxa1	0.626966	1.85584	0.781351	5.32646	0.926612	1.40026	0.920561	3.56786	0	1.9834	4.54437	0.849327	Step 8~EC:1.8.98.4~CO2-H2-Pathway~CoM-S-S-CoB => CoB or CoM
K03388|Methanobrevibacter ruminantium M12	78.256	43.171	77.1057	42.1331	63.0012	31.1561	81.2471	60.0705	63.1858	70.3914	67.7082	74.0797	Step 8~EC:1.8.98.5~CO2-H2-Pathway~CoM-S-S-CoB => CoB or CoM
K03388|Methanobrevibacter olleyae YLM12	72.7961	35.296	65.6977	38.3574	58.8598	28.1842	69.2375	54.9891	54.7973	64.2631	66.7762	71.1409	Step 8~EC:1.8.98.5~CO2-H2-Pathway~CoM-S-S-CoB => CoB or CoM
K03388|Methanobrevibacter millerae SM92	49.0439	17.6487	26.723	28.5395	41.2771	11.3988	30.7727	26.294	24.3694	26.111	30.6638	45.1098	Step 8~EC:1.8.98.5~CO2-H2-Pathway~CoM-S-S-CoB => CoB or CoM
K03388|Methanobrevibacter sp. YE3152	50.3061	16.0591	24.2245	28.4815	44.7117	9.48953	28.2282	21.8165	21.4153	22.4224	24.9171	45.1234	Step 8~EC:1.8.98.5~CO2-H2-Pathway~CoM-S-S-CoB => CoB or CoM
K03388|All other taxa2	29.572	23.849	30.6869	21.512	26.1013	16.723	33.4074	28.3062	24.179	23.6637	26.3588	30.3186	Step 8~EC:1.8.98.5~CO2-H2-Pathway~CoM-S-S-CoB => CoB or CoM
K03388|Slackia heliotrinireducens2	29.4883	12.011	14.9641	18.3835	24.2696	9.63546	25.3761	20.2626	24.4907	24.1871	27.8084	24.7417	Step 8~EC:1.8.98.5~CO2-H2-Pathway~CoM-S-S-CoB => CoB or CoM
K03388|Methanobrevibacter sp. AbM42	27.8575	13.2023	18.5004	16.8433	24.3831	9.55919	20.1879	19.0606	16.8802	20.5106	25.6511	27.304	Step 8~EC:1.8.98.5~CO2-H2-Pathway~CoM-S-S-CoB => CoB or CoM
K03388|Methanobrevibacter smithii ATCC 350612	27.9592	11.037	17.7086	15.9757	23.4282	6.75434	18.6107	16.5551	15.0827	16.6817	17.9059	25.3337	Step 8~EC:1.8.98.5~CO2-H2-Pathway~CoM-S-S-CoB => CoB or CoM
K03388|Treponema succinifaciens2	9.761	12.8182	20.7111	19.5217	8.58898	23.4468	19.7228	24.7949	21.6525	14.4498	16.8362	16.6979	Step 8~EC:1.8.98.5~CO2-H2-Pathway~CoM-S-S-CoB => CoB or CoM
K03388|Ruminococcus champanellensis2	8.90522	9.97875	14.4071	13.8389	8.25324	19.6558	10.9457	12.5918	10.9642	9.88771	10.2331	8.48052	Step 8~EC:1.8.98.5~CO2-H2-Pathway~CoM-S-S-CoB => CoB or CoM
K03388|Treponema brennaborense2	6.35545	7.6499	8.79493	16.4065	9.18246	11.9446	6.66197	16.8649	10.5096	9.00189	10.0163	6.85242	Step 8~EC:1.8.98.5~CO2-H2-Pathway~CoM-S-S-CoB => CoB or CoM
K03388|Methanosphaera sp. BMS2	14.0054	0.298659	5.44808	8.81944	15.3349	2.43162	10.101	10.0762	7.19109	6.03833	8.57514	12.8191	Step 8~EC:1.8.98.5~CO2-H2-Pathway~CoM-S-S-CoB => CoB or CoM
K03388|Methanosphaera stadtmanae DSM 30912	7.25239	0.426692	3.537	4.94347	9.42089	3.54691	7.82394	5.98	4.83395	5.03888	4.47768	6.7458	Step 8~EC:1.8.98.5~CO2-H2-Pathway~CoM-S-S-CoB => CoB or CoM
K03389|Methanobrevibacter ruminantium M12	92.0472	52.7618	83.8145	35.4121	59.0989	40.4489	107.788	55.633	70.7858	78.5287	61.2572	80.6977	Step 8~EC:1.8.98.5~CO2-H2-Pathway~CoM-S-S-CoB => CoB or CoM
K03389|Methanobrevibacter olleyae YLM12	31.7742	23.4623	27.3199	17.4972	30.6507	14.2623	31.4711	23.1301	29.5556	32.1383	28.2277	33.8649	Step 8~EC:1.8.98.5~CO2-H2-Pathway~CoM-S-S-CoB => CoB or CoM
K03389|Methanobrevibacter sp. YE3152	39.943	5.86303	12.23	28.5756	35.1954	4.53997	11.1134	10.1864	11.3449	10.2223	12.0177	35.3033	Step 8~EC:1.8.98.5~CO2-H2-Pathway~CoM-S-S-CoB => CoB or CoM
K03389|Methanobrevibacter millerae SM92	16.855	5.47201	8.90165	13.5594	15.796	2.1889	7.53367	9.65525	6.61662	6.58232	8.9361	13.3246	Step 8~EC:1.8.98.5~CO2-H2-Pathway~CoM-S-S-CoB => CoB or CoM
K03389|Methanobrevibacter smithii ATCC 350612	10.8309	2.73903	4.9246	6.62852	7.99545	2.29798	4.39403	4.79588	4.77082	5.03362	6.32476	9.83862	Step 8~EC:1.8.98.5~CO2-H2-Pathway~CoM-S-S-CoB => CoB or CoM
K03389|Methanosphaera sp. BMS2	6.45123	0.117973	4.38107	3.22907	6.98201	2.28155	5.43719	8.1389	4.18541	4.20659	5.88774	6.95238	Step 8~EC:1.8.98.5~CO2-H2-Pathway~CoM-S-S-CoB => CoB or CoM
K03389|All other taxa2	5.81563	3.89078	5.04885	4.93845	5.44251	2.85359	4.96127	4.34419	4.2697	5.67502	4.40868	6.03911	Step 8~EC:1.8.98.5~CO2-H2-Pathway~CoM-S-S-CoB => CoB or CoM
K03389|Slackia heliotrinireducens2	5.50036	1.43216	4.12964	1.88506	4.7043	1.15723	6.97776	3.65698	6.47646	6.86154	5.3185	3.76971	Step 8~EC:1.8.98.5~CO2-H2-Pathway~CoM-S-S-CoB => CoB or CoM
K03389|Methanosphaera stadtmanae DSM 30912	6.78332	0	2.774	2.39232	6.18246	2.47018	5.56675	6.36501	2.81076	3.71307	4.28752	6.7194	Step 8~EC:1.8.98.5~CO2-H2-Pathway~CoM-S-S-CoB => CoB or CoM
K03389|Methanothermobacter marburgensis Marburg2	6.14719	2.00889	3.4662	2.49608	4.78546	2.12227	3.9073	3.61736	3.60523	4.8583	4.18684	4.55541	Step 8~EC:1.8.98.5~CO2-H2-Pathway~CoM-S-S-CoB => CoB or CoM
K03389|Methanothermobacter sp. CaT22	6.14719	2.00889	3.4662	2.49608	4.78546	2.12227	3.67921	3.61736	3.60523	4.8583	3.95797	4.55541	Step 8~EC:1.8.98.5~CO2-H2-Pathway~CoM-S-S-CoB => CoB or CoM
K03389|Methanothermobacter sp. EMTCatA12	5.90515	2.06552	3.39949	2.13894	4.3941	2.08942	3.75696	3.43998	3.91662	4.73582	4.01692	4.47008	Step 8~EC:1.8.98.5~CO2-H2-Pathway~CoM-S-S-CoB => CoB or CoM
K03389|Methanobacterium lacus (Methanobacterium sp. AL-21)2	5.10593	2.98677	1.40709	2.96128	5.37294	2.06275	2.38849	3.81562	2.55195	4.11043	6.51899	4.83174	Step 8~EC:1.8.98.5~CO2-H2-Pathway~CoM-S-S-CoB => CoB or CoM
K03389|Methanobacterium sp. MZ-A12	4.41464	1.78379	3.59089	1.98017	3.29118	1.47985	3.73671	2.10376	3.23277	3.49366	3.88893	3.75355	Step 8~EC:1.8.98.5~CO2-H2-Pathway~CoM-S-S-CoB => CoB or CoM
K03389|Methanobacterium formicicum BRM92	3.62407	2.06009	3.16083	1.40784	2.56977	1.43202	3.64516	2.0622	2.80714	3.80587	3.11242	3.28974	Step 8~EC:1.8.98.5~CO2-H2-Pathway~CoM-S-S-CoB => CoB or CoM
K03389|Methanothermobacter wolfeii SIV62	3.94726	1.36922	2.48672	1.84186	2.893	1.45783	2.63461	2.38274	2.56185	2.86742	2.63543	3.14084	Step 8~EC:1.8.98.5~CO2-H2-Pathway~CoM-S-S-CoB => CoB or CoM
K03389|Methanothermobacter thermautotrophicus Delta H2	3.44984	1.36101	2.39605	1.56101	2.29728	1.44047	2.48469	2.18629	2.47782	2.54266	2.51799	2.98141	Step 8~EC:1.8.98.5~CO2-H2-Pathway~CoM-S-S-CoB => CoB or CoM
K03389|Ruminococcus champanellensis2	1.73574	2.49829	4.27307	1.18799	0.191684	2.86066	4.27722	1.23148	1.68104	1.98443	0.680208	4.18577	Step 8~EC:1.8.98.5~CO2-H2-Pathway~CoM-S-S-CoB => CoB or CoM
K03389|Methanobacterium paludis (Methanobacterium sp. SWAN-1)2	2.96594	1.78002	0.638252	1.67567	2.06625	1.52982	1.68862	1.7219	1.39032	1.70558	3.11577	2.55667	Step 8~EC:1.8.98.5~CO2-H2-Pathway~CoM-S-S-CoB => CoB or CoM
K03389|Methanobacterium subterraneum A8p2	2.82427	1.10712	1.48541	1.27336	2.38946	0.646314	2.44489	1.27211	2.12389	1.76777	2.52195	2.47818	Step 8~EC:1.8.98.5~CO2-H2-Pathway~CoM-S-S-CoB => CoB or CoM
K03390|Methanobrevibacter ruminantium M12	43.1969	21.4723	41.828	23.5029	31.1072	18.9556	44.6275	32.9261	37.3643	34.4356	31.1181	42.0867	Step 8~EC:1.8.98.5~CO2-H2-Pathway~CoM-S-S-CoB => CoB or CoM
K03390|Methanobrevibacter olleyae YLM12	29.3851	16.2349	31.2765	13.7259	21.2764	13.101	29.0265	19.5518	22.9261	27.6814	17.6645	27.6024	Step 8~EC:1.8.98.5~CO2-H2-Pathway~CoM-S-S-CoB => CoB or CoM
K03390|Ruminococcus champanellensis2	10.6536	10.063	14.4443	3.32826	17.4594	14.8726	10.1003	8.65009	8.45976	5.9372	5.19242	9.99328	Step 8~EC:1.8.98.5~CO2-H2-Pathway~CoM-S-S-CoB => CoB or CoM
K03390|Methanobrevibacter sp. YE3152	13.961	2.56111	3.93091	8.11664	16.1741	1.52753	5.27658	3.71083	3.3374	2.1772	4.05091	16.9215	Step 8~EC:1.8.98.5~CO2-H2-Pathway~CoM-S-S-CoB => CoB or CoM
K03390|Methanobrevibacter millerae SM92	14.3205	3.57109	4.65328	7.51753	14.8952	1.89557	3.13979	5.02795	4.50209	3.60824	4.46584	9.72679	Step 8~EC:1.8.98.5~CO2-H2-Pathway~CoM-S-S-CoB => CoB or CoM
K03390|Slackia heliotrinireducens2	6.06897	2.07395	4.2989	4.11931	7.9623	0.728888	6.9485	4.89762	7.63746	6.59793	9.43177	8.21691	Step 8~EC:1.8.98.5~CO2-H2-Pathway~CoM-S-S-CoB => CoB or CoM
K03390|Methanobrevibacter smithii ATCC 350612	9.84479	3.95182	3.53992	5.58067	10.7965	1.89914	3.98224	3.8407	3.64356	6.04299	6.35799	9.28619	Step 8~EC:1.8.98.5~CO2-H2-Pathway~CoM-S-S-CoB => CoB or CoM
K03390|Treponema succinifaciens2	14.5653	3.57074	7.76713	1.15736	0.714342	3.96095	2.88935	10.827	12.5337	0.297974	5.52937	3.63287	Step 8~EC:1.8.98.5~CO2-H2-Pathway~CoM-S-S-CoB => CoB or CoM
K03390|Methanosphaera sp. BMS2	4.11116	0	0.551086	7.48475	9.24282	1.39155	10.5206	7.74898	2.06002	2.55347	3.29447	4.86394	Step 8~EC:1.8.98.5~CO2-H2-Pathway~CoM-S-S-CoB => CoB or CoM
K03390|Methanosphaera stadtmanae DSM 30912	2.27014	0	0.844042	4.24723	4.02662	3.98641	5.48109	3.69723	0.893804	3.19215	3.31098	4.32088	Step 8~EC:1.8.98.5~CO2-H2-Pathway~CoM-S-S-CoB => CoB or CoM
K03390|Methanobrevibacter sp. AbM42	3.45074	2.23801	2.10062	1.96583	3.88738	1.22704	3.02911	2.34995	2.42982	3.5552	3.28769	4.97533	Step 8~EC:1.8.98.5~CO2-H2-Pathway~CoM-S-S-CoB => CoB or CoM
K03390|All other taxa2	0.626966	1.85584	0.781351	5.32646	0.926612	1.40026	0.920561	3.56786	0	1.9834	4.54437	0.849327	Step 8~EC:1.8.98.5~CO2-H2-Pathway~CoM-S-S-CoB => CoB or CoM
K14126|Methanobrevibacter ruminantium M1	66.1371	39.948	80.4183	26.2407	37.2069	27.8183	85.3709	52.3557	56.8625	70.7754	42.8784	58.4517	Step 8~EC:1.8.98.5~CO2-H2-Pathway~CoM-S-S-CoB => CoB or CoM
K14126|Methanobrevibacter olleyae YLM1	56.9021	31.8455	55.3617	26.5149	35.2185	22.2777	60.5463	40.2722	44.3506	55.7721	43.6577	48.4391	Step 8~EC:1.8.98.5~CO2-H2-Pathway~CoM-S-S-CoB => CoB or CoM
K14126|Methanobrevibacter sp. YE315	51.9059	9.72692	13.806	30.2111	49.0953	8.09099	19.8921	17.176	18.7951	20.9691	20.1515	43.6852	Step 8~EC:1.8.98.5~CO2-H2-Pathway~CoM-S-S-CoB => CoB or CoM
K14126|Methanobrevibacter millerae SM9	42.3334	9.25197	13.5925	26.2199	37.8503	6.46498	18.1046	15.6377	17.5085	17.6376	17.6342	37.9281	Step 8~EC:1.8.98.5~CO2-H2-Pathway~CoM-S-S-CoB => CoB or CoM
K14126|Methanobrevibacter smithii ATCC 35061	22.0545	7.88025	10.4167	10.8374	16.3014	5.25878	11.3274	11.3564	11.1532	14.6468	13.9184	16.6732	Step 8~EC:1.8.98.5~CO2-H2-Pathway~CoM-S-S-CoB => CoB or CoM
K14126|Methanosphaera stadtmanae DSM 3091	9.68178	1.3654	5.57084	7.04068	13.5036	5.09502	10.1069	8.59406	7.43063	11.756	7.0054	11.6974	Step 8~EC:1.8.98.5~CO2-H2-Pathway~CoM-S-S-CoB => CoB or CoM
K14126|Methanobacterium lacus (Methanobacterium sp. AL-21)	10.7003	4.80575	9.14074	4.57955	7.66626	3.3889	9.82427	6.37734	8.56061	8.85394	6.75661	9.91674	Step 8~EC:1.8.98.5~CO2-H2-Pathway~CoM-S-S-CoB => CoB or CoM
K14126|Methanobrevibacter sp. AbM4	10.1617	3.25957	5.73644	5.03386	8.06236	2.7877	6.38938	5.31179	5.3839	7.13246	6.79766	8.22031	Step 8~EC:1.8.98.5~CO2-H2-Pathway~CoM-S-S-CoB => CoB or CoM
K14126|Methanobacterium congolense isolate Buetzberg	7.8206	4.45179	7.86572	3.71504	5.59981	2.90509	8.32948	5.2867	6.36048	7.30195	5.09153	7.90097	Step 8~EC:1.8.98.5~CO2-H2-Pathway~CoM-S-S-CoB => CoB or CoM
K14126|Methanosphaera sp. BMS	7.51704	1.14551	4.94611	7.00211	8.34219	1.86089	7.76368	6.64687	5.27201	6.38311	5.9369	9.59523	Step 8~EC:1.8.98.5~CO2-H2-Pathway~CoM-S-S-CoB => CoB or CoM
K14126|Methanobacterium paludis (Methanobacterium sp. SWAN-1)	7.9705	3.80431	7.16895	3.52111	5.72444	2.67816	7.3591	4.93904	6.88428	6.94224	4.92297	7.89414	Step 8~EC:1.8.98.5~CO2-H2-Pathway~CoM-S-S-CoB => CoB or CoM
K14126|Methanothermobacter sp. EMTCatA1	7.54285	3.22439	5.13012	3.81207	6.38298	1.86419	5.49201	4.34477	5.51124	6.17805	5.76806	6.2011	Step 8~EC:1.8.98.5~CO2-H2-Pathway~CoM-S-S-CoB => CoB or CoM
K14126|Methanothermobacter marburgensis Marburg	7.54285	3.09762	5.17268	3.81207	6.38298	1.86419	5.27295	4.34477	5.50085	6.17805	5.78083	6.2011	Step 8~EC:1.8.98.5~CO2-H2-Pathway~CoM-S-S-CoB => CoB or CoM
K14126|Methanothermobacter thermautotrophicus Delta H	7.54285	3.09762	5.13012	3.81207	6.38298	1.86419	5.27295	4.34477	5.50085	6.17805	5.76806	6.2011	Step 8~EC:1.8.98.5~CO2-H2-Pathway~CoM-S-S-CoB => CoB or CoM
K14126|Methanothermobacter sp. CaT2	7.36817	2.9511	4.87901	3.66661	5.93268	1.81493	5.02469	4.17371	5.33012	6.14757	5.70555	5.87562	Step 8~EC:1.8.98.5~CO2-H2-Pathway~CoM-S-S-CoB => CoB or CoM
K14126|Methanothermobacter wolfeii SIV6	7.21468	2.97248	4.66535	3.67924	6.12529	1.68709	4.7902	4.12093	5.13589	5.90465	5.54219	5.92854	Step 8~EC:1.8.98.5~CO2-H2-Pathway~CoM-S-S-CoB => CoB or CoM
K14126|Methanobacterium subterraneum A8p	4.09104	1.35629	2.35503	2.04821	3.32205	1.03586	2.86213	2.50909	2.58289	3.36525	3.20037	2.82969	Step 8~EC:1.8.98.5~CO2-H2-Pathway~CoM-S-S-CoB => CoB or CoM
K14126|Methanobacterium sp. MZ-A1	4.09104	1.35629	2.35503	2.04821	3.20958	1.03586	2.77503	2.50909	2.58289	3.36525	3.20037	2.82931	Step 8~EC:1.8.98.5~CO2-H2-Pathway~CoM-S-S-CoB => CoB or CoM
K14126|Methanobacterium sp. MB1	3.53611	1.18806	1.56294	1.91578	3.17077	0.987128	2.08136	2.04368	2.56778	3.08031	2.80249	2.86627	Step 8~EC:1.8.98.5~CO2-H2-Pathway~CoM-S-S-CoB => CoB or CoM
K14126|All other taxa	3.00831	1.99747	1.16994	2.98932	2.20238	1.61014	2.59762	1.80776	1.6618	2.0077	2.61826	2.72457	Step 8~EC:1.8.98.5~CO2-H2-Pathway~CoM-S-S-CoB => CoB or CoM
K14127|Methanobrevibacter olleyae YLM1	89.2224	31.0387	40.9682	41.144	68.0353	27.7583	74.4395	55.397	47.0312	48.7278	54.9701	71.1324	Step 8~EC:1.8.98.5~CO2-H2-Pathway~CoM-S-S-CoB => CoB or CoM
K14127|Methanobrevibacter ruminantium M1	82.6376	29.9354	38.5902	38.7286	63.5784	26.4637	70.6827	51.4179	44.1724	46.3918	49.7498	64.5593	Step 8~EC:1.8.98.5~CO2-H2-Pathway~CoM-S-S-CoB => CoB or CoM
K14127|Methanobrevibacter sp. YE315	99.0135	20.4228	24.935	53.8005	68.8917	17.3325	43.3379	35.5526	34.5932	30.9151	35.5911	93.569	Step 8~EC:1.8.98.5~CO2-H2-Pathway~CoM-S-S-CoB => CoB or CoM
K14127|Methanobrevibacter millerae SM9	65.9597	16.6894	22.7464	39.9759	46.9434	16.9053	34.6285	27.3751	27.3973	29.488	29.6523	60.9408	Step 8~EC:1.8.98.5~CO2-H2-Pathway~CoM-S-S-CoB => CoB or CoM
K14127|Methanobrevibacter smithii ATCC 35061	54.4221	15.7755	20.1798	30.5386	40.8895	14.1425	29.5952	27.3226	25.9095	26.2232	27.9051	45.7456	Step 8~EC:1.8.98.5~CO2-H2-Pathway~CoM-S-S-CoB => CoB or CoM
K14127|Methanobrevibacter sp. AbM4	18.1927	7.45355	11.4305	10.8455	12.9158	6.47004	16.1831	14.4585	11.6123	12.0152	9.37734	17.32	Step 8~EC:1.8.98.5~CO2-H2-Pathway~CoM-S-S-CoB => CoB or CoM
K14127|All other taxa	13.1799	10.9244	8.68933	11.6415	13.1085	5.72098	8.89862	13.7975	8.44247	12.4927	9.65856	13.7793	Step 8~EC:1.8.98.5~CO2-H2-Pathway~CoM-S-S-CoB => CoB or CoM
K14127|Methanosphaera sp. BMS	19.7088	0.322237	1.87078	8.59591	22.5313	2.15998	7.13066	13.5105	10.8346	7.40011	14.8712	21.0064	Step 8~EC:1.8.98.5~CO2-H2-Pathway~CoM-S-S-CoB => CoB or CoM
K14127|Methanosphaera stadtmanae DSM 3091	8.79724	0.203188	2.30001	6.60525	11.9553	3.26086	5.9496	9.80222	5.92397	9.10436	6.13934	12.5909	Step 8~EC:1.8.98.5~CO2-H2-Pathway~CoM-S-S-CoB => CoB or CoM
K14127|Methanobacterium congolense isolate Buetzberg	10.1478	3.2819	2.69304	5.98221	6.65891	2.06	4.33546	3.98401	3.47893	5.69259	4.42037	6.51092	Step 8~EC:1.8.98.5~CO2-H2-Pathway~CoM-S-S-CoB => CoB or CoM
K14127|Methanobacterium subterraneum A8p	6.80999	2.85601	2.87839	3.85987	4.08896	2.1819	4.7077	4.12761	3.22681	4.47554	3.89355	5.44974	Step 8~EC:1.8.98.5~CO2-H2-Pathway~CoM-S-S-CoB => CoB or CoM
K14127|Methanobacterium sp. MZ-A1	6.72614	2.82083	2.87839	3.85987	4.05386	2.1819	4.68803	4.12761	3.22681	4.47554	3.89355	5.44974	Step 8~EC:1.8.98.5~CO2-H2-Pathway~CoM-S-S-CoB => CoB or CoM
K14127|Methanobacterium formicicum BRM9	5.43218	2.6106	2.39528	3.37753	3.42752	2.07168	4.25031	3.4777	2.82049	4.04805	3.31231	4.58642	Step 8~EC:1.8.98.5~CO2-H2-Pathway~CoM-S-S-CoB => CoB or CoM
K14127|Methanothermobacter wolfeii SIV6	6.02593	2.12219	2.425	3.31275	3.83031	1.76547	3.71252	3.32417	2.23852	4.0505	3.44831	4.51111	Step 8~EC:1.8.98.5~CO2-H2-Pathway~CoM-S-S-CoB => CoB or CoM
K14127|Methanothermobacter thermautotrophicus Delta H	6.04609	2.00964	2.28471	3.11827	3.6492	1.7669	3.93582	3.33814	2.24055	3.89339	3.54905	4.7081	Step 8~EC:1.8.98.5~CO2-H2-Pathway~CoM-S-S-CoB => CoB or CoM
K14127|Methanothermobacter sp. CaT2	6.04609	2.00964	2.28471	3.11827	3.6492	1.7669	3.93582	3.30391	2.24055	3.89339	3.54905	4.7081	Step 8~EC:1.8.98.5~CO2-H2-Pathway~CoM-S-S-CoB => CoB or CoM
K14127|Methanothermobacter sp. EMTCatA1	6.04609	2.00964	2.28471	3.11827	3.6492	1.7669	3.93582	3.24064	2.24055	3.79923	3.54905	4.7081	Step 8~EC:1.8.98.5~CO2-H2-Pathway~CoM-S-S-CoB => CoB or CoM
K14127|Methanobacterium paludis (Methanobacterium sp. SWAN-1)	5.82426	2.57153	1.57854	2.82498	3.93137	1.6341	2.9142	3.50492	1.98208	2.95096	3.05043	4.39148	Step 8~EC:1.8.98.5~CO2-H2-Pathway~CoM-S-S-CoB => CoB or CoM
K14127|Methanobacterium lacus (Methanobacterium sp. AL-21)	5.35692	2.00636	1.78061	2.70072	3.48416	1.41621	2.83152	2.87615	2.26489	3.50669	3.31991	3.83704	Step 8~EC:1.8.98.5~CO2-H2-Pathway~CoM-S-S-CoB => CoB or CoM
K14128|Methanobrevibacter ruminantium M1	75.5055	40.0218	81.4939	36.1247	47.4729	25.876	90.2627	54.8697	61.8512	69.769	55.9704	68.0961	Step 8~EC:1.8.98.5~CO2-H2-Pathway~CoM-S-S-CoB => CoB or CoM
K14128|Methanobrevibacter olleyae YLM1	68.8434	36.6163	68.7094	32.5895	47.656	23.2352	71.7465	46.9394	50.266	63.8956	54.246	60.4359	Step 8~EC:1.8.98.5~CO2-H2-Pathway~CoM-S-S-CoB => CoB or CoM
K14128|Methanobrevibacter smithii ATCC 35061	51.141	16.7063	25.578	27.7362	39.3465	11.6275	31.6487	28.0458	24.0196	34.3697	31.8987	42.4101	Step 8~EC:1.8.98.5~CO2-H2-Pathway~CoM-S-S-CoB => CoB or CoM
K14128|Methanobrevibacter millerae SM9	47.3879	12.6531	21.2534	28.2105	38.3083	8.14878	26.5683	20.6965	20.3864	22.1866	25.0418	40.8373	Step 8~EC:1.8.98.5~CO2-H2-Pathway~CoM-S-S-CoB => CoB or CoM
K14128|Methanobrevibacter sp. YE315	35.1718	7.25712	9.30436	23.0887	34.4627	3.91946	13.671	12.5234	9.99668	10.8577	16.3101	29.7961	Step 8~EC:1.8.98.5~CO2-H2-Pathway~CoM-S-S-CoB => CoB or CoM
K14128|Methanobrevibacter sp. AbM4	13.5395	4.33799	5.06249	6.10177	12.9795	2.56374	6.04353	6.80757	7.09188	8.22368	10.6858	8.61529	Step 8~EC:1.8.98.5~CO2-H2-Pathway~CoM-S-S-CoB => CoB or CoM
K14128|Methanosphaera sp. BMS	14.8704	0.123895	4.17013	6.12749	12.8231	0.42565	6.97731	7.8825	6.03603	4.33172	6.48636	10.7158	Step 8~EC:1.8.98.5~CO2-H2-Pathway~CoM-S-S-CoB => CoB or CoM
K14128|Methanosphaera stadtmanae DSM 3091	10.1553	0.0058637	3.3972	3.91001	9.96414	4.64225	5.31192	6.96979	4.95784	6.81615	5.59429	10.165	Step 8~EC:1.8.98.5~CO2-H2-Pathway~CoM-S-S-CoB => CoB or CoM
K14128|Methanothermobacter sp. EMTCatA1	6.5678	3.38846	5.0613	3.66814	5.43144	1.83751	4.80348	4.04328	3.74754	5.51018	5.26575	5.64371	Step 8~EC:1.8.98.5~CO2-H2-Pathway~CoM-S-S-CoB => CoB or CoM
K14128|Methanothermobacter sp. CaT2	6.2209	3.37394	4.97841	3.39869	4.72577	1.88885	4.65651	3.96901	3.79503	5.49405	5.51413	4.99784	Step 8~EC:1.8.98.5~CO2-H2-Pathway~CoM-S-S-CoB => CoB or CoM
K14128|Methanothermobacter marburgensis Marburg	6.24189	3.37401	4.94684	3.45021	4.72577	1.88885	4.6566	3.9692	3.7951	5.42197	5.51424	4.99784	Step 8~EC:1.8.98.5~CO2-H2-Pathway~CoM-S-S-CoB => CoB or CoM
K14128|Methanothermobacter thermautotrophicus Delta H	5.62141	3.23127	4.93065	3.32605	4.23903	1.61651	4.43007	3.74206	3.52034	5.25475	5.05202	4.62589	Step 8~EC:1.8.98.5~CO2-H2-Pathway~CoM-S-S-CoB => CoB or CoM
K14128|Methanothermobacter wolfeii SIV6	5.46655	2.92175	4.17902	3.03407	4.77929	1.64784	4.06247	3.5461	2.83058	4.87669	4.60043	4.72729	Step 8~EC:1.8.98.5~CO2-H2-Pathway~CoM-S-S-CoB => CoB or CoM
K14128|All other taxa	4.21032	1.96629	1.3268	2.18561	3.96315	1.84331	2.77957	4.25557	2.91792	3.09699	4.49156	3.76798	Step 8~EC:1.8.98.5~CO2-H2-Pathway~CoM-S-S-CoB => CoB or CoM
K00125|Methanobrevibacter ruminantium M1	85.5155	49.9764	93.9596	38.9545	62.3341	39.4427	98.7824	69.2785	69.5954	86.234	67.61	83.4459	Step 8~EC:1.8.98.6~CO2-H2-Pathway~CoM-S-S-CoB => CoB or CoM
K00125|Methanobrevibacter olleyae YLM1	57.3994	36.0855	68.0328	26.8773	48.2441	27.8241	73.5748	51.3636	51.6463	66.295	56.6142	59.0471	Step 8~EC:1.8.98.6~CO2-H2-Pathway~CoM-S-S-CoB => CoB or CoM
K00125|Methanobrevibacter sp. YE315	118.908	20.5507	30.4455	63.567	92.3572	11.9533	39.3037	30.9258	23.7737	29.4013	30.6297	119.909	Step 8~EC:1.8.98.6~CO2-H2-Pathway~CoM-S-S-CoB => CoB or CoM
K00125|Methanobrevibacter sp. AbM4	29.8263	17.0191	16.0548	13.1979	28.3811	9.68459	19.1332	21.4993	15.7007	22.789	23.6961	23.5552	Step 8~EC:1.8.98.6~CO2-H2-Pathway~CoM-S-S-CoB => CoB or CoM
K00125|Methanobrevibacter millerae SM9	29.8721	6.5752	12.0053	14.2177	25.652	4.83241	9.91219	14.0927	11.6329	11.9176	15.8421	24.7974	Step 8~EC:1.8.98.6~CO2-H2-Pathway~CoM-S-S-CoB => CoB or CoM
K00125|Methanobrevibacter smithii ATCC 35061	13.1463	5.42723	7.71086	7.08647	12.2272	3.98752	8.20311	7.12712	7.26457	8.65936	9.01091	12.6509	Step 8~EC:1.8.98.6~CO2-H2-Pathway~CoM-S-S-CoB => CoB or CoM
K00125|Methanosphaera sp. BMS	5.36741	0	1.44184	1.50063	7.07152	0.752682	3.10607	3.91947	3.92847	0.657432	1.19354	2.19529	Step 8~EC:1.8.98.6~CO2-H2-Pathway~CoM-S-S-CoB => CoB or CoM
K00125|All other taxa	0.569782	0.247621	0.0360931	0.431203	0.429156	0.299247	0.308355	0.922248	0.193304	0.40553	0.056031	0.715756	Step 8~EC:1.8.98.6~CO2-H2-Pathway~CoM-S-S-CoB => CoB or CoM
K03388|Methanobrevibacter ruminantium M13	78.256	43.171	77.1057	42.1331	63.0012	31.1561	81.2471	60.0705	63.1858	70.3914	67.7082	74.0797	Step 8~EC:1.8.98.6~CO2-H2-Pathway~CoM-S-S-CoB => CoB or CoM
K03388|Methanobrevibacter olleyae YLM13	72.7961	35.296	65.6977	38.3574	58.8598	28.1842	69.2375	54.9891	54.7973	64.2631	66.7762	71.1409	Step 8~EC:1.8.98.6~CO2-H2-Pathway~CoM-S-S-CoB => CoB or CoM
K03388|Methanobrevibacter millerae SM93	49.0439	17.6487	26.723	28.5395	41.2771	11.3988	30.7727	26.294	24.3694	26.111	30.6638	45.1098	Step 8~EC:1.8.98.6~CO2-H2-Pathway~CoM-S-S-CoB => CoB or CoM
K03388|Methanobrevibacter sp. YE3153	50.3061	16.0591	24.2245	28.4815	44.7117	9.48953	28.2282	21.8165	21.4153	22.4224	24.9171	45.1234	Step 8~EC:1.8.98.6~CO2-H2-Pathway~CoM-S-S-CoB => CoB or CoM
K03388|All other taxa3	29.572	23.849	30.6869	21.512	26.1013	16.723	33.4074	28.3062	24.179	23.6637	26.3588	30.3186	Step 8~EC:1.8.98.6~CO2-H2-Pathway~CoM-S-S-CoB => CoB or CoM
K03388|Slackia heliotrinireducens3	29.4883	12.011	14.9641	18.3835	24.2696	9.63546	25.3761	20.2626	24.4907	24.1871	27.8084	24.7417	Step 8~EC:1.8.98.6~CO2-H2-Pathway~CoM-S-S-CoB => CoB or CoM
K03388|Methanobrevibacter sp. AbM43	27.8575	13.2023	18.5004	16.8433	24.3831	9.55919	20.1879	19.0606	16.8802	20.5106	25.6511	27.304	Step 8~EC:1.8.98.6~CO2-H2-Pathway~CoM-S-S-CoB => CoB or CoM
K03388|Methanobrevibacter smithii ATCC 350613	27.9592	11.037	17.7086	15.9757	23.4282	6.75434	18.6107	16.5551	15.0827	16.6817	17.9059	25.3337	Step 8~EC:1.8.98.6~CO2-H2-Pathway~CoM-S-S-CoB => CoB or CoM
K03388|Treponema succinifaciens3	9.761	12.8182	20.7111	19.5217	8.58898	23.4468	19.7228	24.7949	21.6525	14.4498	16.8362	16.6979	Step 8~EC:1.8.98.6~CO2-H2-Pathway~CoM-S-S-CoB => CoB or CoM
K03388|Ruminococcus champanellensis3	8.90522	9.97875	14.4071	13.8389	8.25324	19.6558	10.9457	12.5918	10.9642	9.88771	10.2331	8.48052	Step 8~EC:1.8.98.6~CO2-H2-Pathway~CoM-S-S-CoB => CoB or CoM
K03388|Treponema brennaborense3	6.35545	7.6499	8.79493	16.4065	9.18246	11.9446	6.66197	16.8649	10.5096	9.00189	10.0163	6.85242	Step 8~EC:1.8.98.6~CO2-H2-Pathway~CoM-S-S-CoB => CoB or CoM
K03388|Methanosphaera sp. BMS3	14.0054	0.298659	5.44808	8.81944	15.3349	2.43162	10.101	10.0762	7.19109	6.03833	8.57514	12.8191	Step 8~EC:1.8.98.6~CO2-H2-Pathway~CoM-S-S-CoB => CoB or CoM
K03388|Methanosphaera stadtmanae DSM 30913	7.25239	0.426692	3.537	4.94347	9.42089	3.54691	7.82394	5.98	4.83395	5.03888	4.47768	6.7458	Step 8~EC:1.8.98.6~CO2-H2-Pathway~CoM-S-S-CoB => CoB or CoM
K03389|Methanobrevibacter ruminantium M13	92.0472	52.7618	83.8145	35.4121	59.0989	40.4489	107.788	55.633	70.7858	78.5287	61.2572	80.6977	Step 8~EC:1.8.98.6~CO2-H2-Pathway~CoM-S-S-CoB => CoB or CoM
K03389|Methanobrevibacter olleyae YLM13	31.7742	23.4623	27.3199	17.4972	30.6507	14.2623	31.4711	23.1301	29.5556	32.1383	28.2277	33.8649	Step 8~EC:1.8.98.6~CO2-H2-Pathway~CoM-S-S-CoB => CoB or CoM
K03389|Methanobrevibacter sp. YE3153	39.943	5.86303	12.23	28.5756	35.1954	4.53997	11.1134	10.1864	11.3449	10.2223	12.0177	35.3033	Step 8~EC:1.8.98.6~CO2-H2-Pathway~CoM-S-S-CoB => CoB or CoM
K03389|Methanobrevibacter millerae SM93	16.855	5.47201	8.90165	13.5594	15.796	2.1889	7.53367	9.65525	6.61662	6.58232	8.9361	13.3246	Step 8~EC:1.8.98.6~CO2-H2-Pathway~CoM-S-S-CoB => CoB or CoM
K03389|Methanobrevibacter smithii ATCC 350613	10.8309	2.73903	4.9246	6.62852	7.99545	2.29798	4.39403	4.79588	4.77082	5.03362	6.32476	9.83862	Step 8~EC:1.8.98.6~CO2-H2-Pathway~CoM-S-S-CoB => CoB or CoM
K03389|Methanosphaera sp. BMS3	6.45123	0.117973	4.38107	3.22907	6.98201	2.28155	5.43719	8.1389	4.18541	4.20659	5.88774	6.95238	Step 8~EC:1.8.98.6~CO2-H2-Pathway~CoM-S-S-CoB => CoB or CoM
K03389|All other taxa3	5.81563	3.89078	5.04885	4.93845	5.44251	2.85359	4.96127	4.34419	4.2697	5.67502	4.40868	6.03911	Step 8~EC:1.8.98.6~CO2-H2-Pathway~CoM-S-S-CoB => CoB or CoM
K03389|Slackia heliotrinireducens3	5.50036	1.43216	4.12964	1.88506	4.7043	1.15723	6.97776	3.65698	6.47646	6.86154	5.3185	3.76971	Step 8~EC:1.8.98.6~CO2-H2-Pathway~CoM-S-S-CoB => CoB or CoM
K03389|Methanosphaera stadtmanae DSM 30913	6.78332	0	2.774	2.39232	6.18246	2.47018	5.56675	6.36501	2.81076	3.71307	4.28752	6.7194	Step 8~EC:1.8.98.6~CO2-H2-Pathway~CoM-S-S-CoB => CoB or CoM
K03389|Methanothermobacter marburgensis Marburg3	6.14719	2.00889	3.4662	2.49608	4.78546	2.12227	3.9073	3.61736	3.60523	4.8583	4.18684	4.55541	Step 8~EC:1.8.98.6~CO2-H2-Pathway~CoM-S-S-CoB => CoB or CoM
K03389|Methanothermobacter sp. CaT23	6.14719	2.00889	3.4662	2.49608	4.78546	2.12227	3.67921	3.61736	3.60523	4.8583	3.95797	4.55541	Step 8~EC:1.8.98.6~CO2-H2-Pathway~CoM-S-S-CoB => CoB or CoM
K03389|Methanothermobacter sp. EMTCatA13	5.90515	2.06552	3.39949	2.13894	4.3941	2.08942	3.75696	3.43998	3.91662	4.73582	4.01692	4.47008	Step 8~EC:1.8.98.6~CO2-H2-Pathway~CoM-S-S-CoB => CoB or CoM
K03389|Methanobacterium lacus (Methanobacterium sp. AL-21)3	5.10593	2.98677	1.40709	2.96128	5.37294	2.06275	2.38849	3.81562	2.55195	4.11043	6.51899	4.83174	Step 8~EC:1.8.98.6~CO2-H2-Pathway~CoM-S-S-CoB => CoB or CoM
K03389|Methanobacterium sp. MZ-A13	4.41464	1.78379	3.59089	1.98017	3.29118	1.47985	3.73671	2.10376	3.23277	3.49366	3.88893	3.75355	Step 8~EC:1.8.98.6~CO2-H2-Pathway~CoM-S-S-CoB => CoB or CoM
K03389|Methanobacterium formicicum BRM93	3.62407	2.06009	3.16083	1.40784	2.56977	1.43202	3.64516	2.0622	2.80714	3.80587	3.11242	3.28974	Step 8~EC:1.8.98.6~CO2-H2-Pathway~CoM-S-S-CoB => CoB or CoM
K03389|Methanothermobacter wolfeii SIV63	3.94726	1.36922	2.48672	1.84186	2.893	1.45783	2.63461	2.38274	2.56185	2.86742	2.63543	3.14084	Step 8~EC:1.8.98.6~CO2-H2-Pathway~CoM-S-S-CoB => CoB or CoM
K03389|Methanothermobacter thermautotrophicus Delta H3	3.44984	1.36101	2.39605	1.56101	2.29728	1.44047	2.48469	2.18629	2.47782	2.54266	2.51799	2.98141	Step 8~EC:1.8.98.6~CO2-H2-Pathway~CoM-S-S-CoB => CoB or CoM
K03389|Ruminococcus champanellensis3	1.73574	2.49829	4.27307	1.18799	0.191684	2.86066	4.27722	1.23148	1.68104	1.98443	0.680208	4.18577	Step 8~EC:1.8.98.6~CO2-H2-Pathway~CoM-S-S-CoB => CoB or CoM
K03389|Methanobacterium paludis (Methanobacterium sp. SWAN-1)3	2.96594	1.78002	0.638252	1.67567	2.06625	1.52982	1.68862	1.7219	1.39032	1.70558	3.11577	2.55667	Step 8~EC:1.8.98.6~CO2-H2-Pathway~CoM-S-S-CoB => CoB or CoM
K03389|Methanobacterium subterraneum A8p3	2.82427	1.10712	1.48541	1.27336	2.38946	0.646314	2.44489	1.27211	2.12389	1.76777	2.52195	2.47818	Step 8~EC:1.8.98.6~CO2-H2-Pathway~CoM-S-S-CoB => CoB or CoM
K03390|Methanobrevibacter ruminantium M13	43.1969	21.4723	41.828	23.5029	31.1072	18.9556	44.6275	32.9261	37.3643	34.4356	31.1181	42.0867	Step 8~EC:1.8.98.6~CO2-H2-Pathway~CoM-S-S-CoB => CoB or CoM
K03390|Methanobrevibacter olleyae YLM13	29.3851	16.2349	31.2765	13.7259	21.2764	13.101	29.0265	19.5518	22.9261	27.6814	17.6645	27.6024	Step 8~EC:1.8.98.6~CO2-H2-Pathway~CoM-S-S-CoB => CoB or CoM
K03390|Ruminococcus champanellensis3	10.6536	10.063	14.4443	3.32826	17.4594	14.8726	10.1003	8.65009	8.45976	5.9372	5.19242	9.99328	Step 8~EC:1.8.98.6~CO2-H2-Pathway~CoM-S-S-CoB => CoB or CoM
K03390|Methanobrevibacter sp. YE3153	13.961	2.56111	3.93091	8.11664	16.1741	1.52753	5.27658	3.71083	3.3374	2.1772	4.05091	16.9215	Step 8~EC:1.8.98.6~CO2-H2-Pathway~CoM-S-S-CoB => CoB or CoM
K03390|Methanobrevibacter millerae SM93	14.3205	3.57109	4.65328	7.51753	14.8952	1.89557	3.13979	5.02795	4.50209	3.60824	4.46584	9.72679	Step 8~EC:1.8.98.6~CO2-H2-Pathway~CoM-S-S-CoB => CoB or CoM
K03390|Slackia heliotrinireducens3	6.06897	2.07395	4.2989	4.11931	7.9623	0.728888	6.9485	4.89762	7.63746	6.59793	9.43177	8.21691	Step 8~EC:1.8.98.6~CO2-H2-Pathway~CoM-S-S-CoB => CoB or CoM
K03390|Methanobrevibacter smithii ATCC 350613	9.84479	3.95182	3.53992	5.58067	10.7965	1.89914	3.98224	3.8407	3.64356	6.04299	6.35799	9.28619	Step 8~EC:1.8.98.6~CO2-H2-Pathway~CoM-S-S-CoB => CoB or CoM
K03390|Treponema succinifaciens3	14.5653	3.57074	7.76713	1.15736	0.714342	3.96095	2.88935	10.827	12.5337	0.297974	5.52937	3.63287	Step 8~EC:1.8.98.6~CO2-H2-Pathway~CoM-S-S-CoB => CoB or CoM
K03390|Methanosphaera sp. BMS3	4.11116	0	0.551086	7.48475	9.24282	1.39155	10.5206	7.74898	2.06002	2.55347	3.29447	4.86394	Step 8~EC:1.8.98.6~CO2-H2-Pathway~CoM-S-S-CoB => CoB or CoM
K03390|Methanosphaera stadtmanae DSM 30913	2.27014	0	0.844042	4.24723	4.02662	3.98641	5.48109	3.69723	0.893804	3.19215	3.31098	4.32088	Step 8~EC:1.8.98.6~CO2-H2-Pathway~CoM-S-S-CoB => CoB or CoM
K03390|Methanobrevibacter sp. AbM43	3.45074	2.23801	2.10062	1.96583	3.88738	1.22704	3.02911	2.34995	2.42982	3.5552	3.28769	4.97533	Step 8~EC:1.8.98.6~CO2-H2-Pathway~CoM-S-S-CoB => CoB or CoM
K03390|All other taxa3	0.626966	1.85584	0.781351	5.32646	0.926612	1.40026	0.920561	3.56786	0	1.9834	4.54437	0.849327	Step 8~EC:1.8.98.6~CO2-H2-Pathway~CoM-S-S-CoB => CoB or CoM
K14127|Methanobrevibacter olleyae YLM11	89.2224	31.0387	40.9682	41.144	68.0353	27.7583	74.4395	55.397	47.0312	48.7278	54.9701	71.1324	Step 8~EC:1.8.98.6~CO2-H2-Pathway~CoM-S-S-CoB => CoB or CoM
K14127|Methanobrevibacter ruminantium M11	82.6376	29.9354	38.5902	38.7286	63.5784	26.4637	70.6827	51.4179	44.1724	46.3918	49.7498	64.5593	Step 8~EC:1.8.98.6~CO2-H2-Pathway~CoM-S-S-CoB => CoB or CoM
K14127|Methanobrevibacter sp. YE3151	99.0135	20.4228	24.935	53.8005	68.8917	17.3325	43.3379	35.5526	34.5932	30.9151	35.5911	93.569	Step 8~EC:1.8.98.6~CO2-H2-Pathway~CoM-S-S-CoB => CoB or CoM
K14127|Methanobrevibacter millerae SM91	65.9597	16.6894	22.7464	39.9759	46.9434	16.9053	34.6285	27.3751	27.3973	29.488	29.6523	60.9408	Step 8~EC:1.8.98.6~CO2-H2-Pathway~CoM-S-S-CoB => CoB or CoM
K14127|Methanobrevibacter smithii ATCC 350611	54.4221	15.7755	20.1798	30.5386	40.8895	14.1425	29.5952	27.3226	25.9095	26.2232	27.9051	45.7456	Step 8~EC:1.8.98.6~CO2-H2-Pathway~CoM-S-S-CoB => CoB or CoM
K14127|Methanobrevibacter sp. AbM41	18.1927	7.45355	11.4305	10.8455	12.9158	6.47004	16.1831	14.4585	11.6123	12.0152	9.37734	17.32	Step 8~EC:1.8.98.6~CO2-H2-Pathway~CoM-S-S-CoB => CoB or CoM
K14127|All other taxa1	13.1799	10.9244	8.68933	11.6415	13.1085	5.72098	8.89862	13.7975	8.44247	12.4927	9.65856	13.7793	Step 8~EC:1.8.98.6~CO2-H2-Pathway~CoM-S-S-CoB => CoB or CoM
K14127|Methanosphaera sp. BMS1	19.7088	0.322237	1.87078	8.59591	22.5313	2.15998	7.13066	13.5105	10.8346	7.40011	14.8712	21.0064	Step 8~EC:1.8.98.6~CO2-H2-Pathway~CoM-S-S-CoB => CoB or CoM
K14127|Methanosphaera stadtmanae DSM 30911	8.79724	0.203188	2.30001	6.60525	11.9553	3.26086	5.9496	9.80222	5.92397	9.10436	6.13934	12.5909	Step 8~EC:1.8.98.6~CO2-H2-Pathway~CoM-S-S-CoB => CoB or CoM
K14127|Methanobacterium congolense isolate Buetzberg1	10.1478	3.2819	2.69304	5.98221	6.65891	2.06	4.33546	3.98401	3.47893	5.69259	4.42037	6.51092	Step 8~EC:1.8.98.6~CO2-H2-Pathway~CoM-S-S-CoB => CoB or CoM
K14127|Methanobacterium subterraneum A8p1	6.80999	2.85601	2.87839	3.85987	4.08896	2.1819	4.7077	4.12761	3.22681	4.47554	3.89355	5.44974	Step 8~EC:1.8.98.6~CO2-H2-Pathway~CoM-S-S-CoB => CoB or CoM
K14127|Methanobacterium sp. MZ-A11	6.72614	2.82083	2.87839	3.85987	4.05386	2.1819	4.68803	4.12761	3.22681	4.47554	3.89355	5.44974	Step 8~EC:1.8.98.6~CO2-H2-Pathway~CoM-S-S-CoB => CoB or CoM
K14127|Methanobacterium formicicum BRM91	5.43218	2.6106	2.39528	3.37753	3.42752	2.07168	4.25031	3.4777	2.82049	4.04805	3.31231	4.58642	Step 8~EC:1.8.98.6~CO2-H2-Pathway~CoM-S-S-CoB => CoB or CoM
K14127|Methanothermobacter wolfeii SIV61	6.02593	2.12219	2.425	3.31275	3.83031	1.76547	3.71252	3.32417	2.23852	4.0505	3.44831	4.51111	Step 8~EC:1.8.98.6~CO2-H2-Pathway~CoM-S-S-CoB => CoB or CoM
K14127|Methanothermobacter thermautotrophicus Delta H1	6.04609	2.00964	2.28471	3.11827	3.6492	1.7669	3.93582	3.33814	2.24055	3.89339	3.54905	4.7081	Step 8~EC:1.8.98.6~CO2-H2-Pathway~CoM-S-S-CoB => CoB or CoM
K14127|Methanothermobacter sp. CaT21	6.04609	2.00964	2.28471	3.11827	3.6492	1.7669	3.93582	3.30391	2.24055	3.89339	3.54905	4.7081	Step 8~EC:1.8.98.6~CO2-H2-Pathway~CoM-S-S-CoB => CoB or CoM
K14127|Methanothermobacter sp. EMTCatA11	6.04609	2.00964	2.28471	3.11827	3.6492	1.7669	3.93582	3.24064	2.24055	3.79923	3.54905	4.7081	Step 8~EC:1.8.98.6~CO2-H2-Pathway~CoM-S-S-CoB => CoB or CoM
K14127|Methanobacterium paludis (Methanobacterium sp. SWAN-1)1	5.82426	2.57153	1.57854	2.82498	3.93137	1.6341	2.9142	3.50492	1.98208	2.95096	3.05043	4.39148	Step 8~EC:1.8.98.6~CO2-H2-Pathway~CoM-S-S-CoB => CoB or CoM
K14127|Methanobacterium lacus (Methanobacterium sp. AL-21)1	5.35692	2.00636	1.78061	2.70072	3.48416	1.41621	2.83152	2.87615	2.26489	3.50669	3.31991	3.83704	Step 8~EC:1.8.98.6~CO2-H2-Pathway~CoM-S-S-CoB => CoB or CoM
K22516|Methanobrevibacter ruminantium M1	99.7415	50.6085	98.3478	56.3149	81.8633	43.3446	105.793	80.0018	77.8099	98.4022	90.5285	99.4948	Step 8~EC:1.8.98.6~CO2-H2-Pathway~CoM-S-S-CoB => CoB or CoM
K22516|Methanobrevibacter olleyae YLM1	88.9416	46.2976	86.6282	51.6563	74.3958	38.8936	93.3252	71.9966	72.6831	85.7038	86.316	87.2985	Step 8~EC:1.8.98.6~CO2-H2-Pathway~CoM-S-S-CoB => CoB or CoM
K22516|Methanobrevibacter millerae SM9	73.494	17.8573	26.6379	42.7438	71.3256	14.2052	29.6179	28.3383	26.8976	31.8652	33.1251	66.6065	Step 8~EC:1.8.98.6~CO2-H2-Pathway~CoM-S-S-CoB => CoB or CoM
K22516|Methanobrevibacter smithii ATCC 35061	48.4223	16.9798	24.2816	29.458	45.7774	13.1713	28.2531	25.3033	24.5746	30.0081	33.9056	42.1958	Step 8~EC:1.8.98.6~CO2-H2-Pathway~CoM-S-S-CoB => CoB or CoM
K22516|Methanobrevibacter sp. AbM4	4.91325	1.68533	2.03616	3.52526	4.67575	1.57324	3.26445	2.65975	3.06127	2.87361	3.632	4.99846	Step 8~EC:1.8.98.6~CO2-H2-Pathway~CoM-S-S-CoB => CoB or CoM
K22516|All other taxa	6.86801	1.72544	1.22256	3.94379	5.18036	0.266284	2.50867	2.12061	1.75361	1.11136	3.10984	6.0188	Step 8~EC:1.8.98.6~CO2-H2-Pathway~CoM-S-S-CoB => CoB or CoM

## Sheet: Table S1B
	P1_C	P1_HAT	P1_LAT	P1_O	P2_C	P2_HAT	P2_LAT	P2_O	P3_C	P3_HAT	P3_LAT	P3_O	path
K04480|Methanosphaera sp. BMS	37.9493	0	15.4446	21.1205	36.6868	8.51499	22.5536	28.6195	19.9783	11.6378	19.6603	31.8014	Step 1~EC:2.1.1.90~Methnol pathway~Methnol => Methyl-CoM
K04480|Methanosphaera stadtmanae DSM 3091	30.4943	0	12.1855	14.3746	27.2354	18.6271	19.8409	22.4859	13.8385	30.9861	15.7087	27.1408	Step 1~EC:2.1.1.90~Methnol pathway~Methnol => Methyl-CoM
K04480|Methanobrevibacter smithii ATCC 35061	20.5292	1.40812	3.58146	7.88709	11.9104	2.98769	8.37919	4.11866	4.10819	6.10115	3.88901	25.8697	Step 1~EC:2.1.1.90~Methnol pathway~Methnol => Methyl-CoM
K04480|All other taxa	1.06339	0.0848218	0.470322	1.89675	1.09493	0.114054	0.761585	0.982507	0.504762	0.269008	0.148197	2.18876	Step 1~EC:2.1.1.90~Methnol pathway~Methnol => Methyl-CoM
K04480|Methanobacterium lacus (Methanobacterium sp. AL-21)	1.08448	0.246938	0.19372	0.827807	1.3203	0.054252	0.843358	0.0935438	0.542786	0.417833	0.349801	2.13282	Step 1~EC:2.1.1.90~Methnol pathway~Methnol => Methyl-CoM
K14080|Methanosphaera stadtmanae DSM 3091	14.3277	0	5.58797	5.81903	10.9745	11.2433	7.48508	6.83701	4.27429	13.477	5.38839	12.9445	Step 1~EC:2.1.1.246~Methnol pathway~Methnol => Methyl-CoM
K14080|Methanosphaera sp. BMS	10.2111	0	6.44273	5.2011	7.32134	2.22354	7.65742	5.81397	4.57558	3.97816	6.42074	9.65503	Step 1~EC:2.1.1.246~Methnol pathway~Methnol => Methyl-CoM
K14080|Selenomonas ruminantium	2.43928	2.9766	4.38521	1.61475	0.395474	0.412564	1.56728	2.13866	1.67091	2.3011	1.39449	2.50895	Step 1~EC:2.1.1.246~Methnol pathway~Methnol => Methyl-CoM
K14080|Methanogenic archaeon ISO4-H5	0.572314	1.96647	0.275308	3.64717	0.400456	0	1.37206	2.75626	0.916274	0.378682	0	3.19315	Step 1~EC:2.1.1.246~Methnol pathway~Methnol => Methyl-CoM
K14080|Slackia heliotrinireducens	0.27766	0.320942	0	1.01699	2.14492	0	0.899834	0.749214	0.725008	1.5676	2.46361	0	Step 1~EC:2.1.1.246~Methnol pathway~Methnol => Methyl-CoM
K14080|Methanobrevibacter smithii ATCC 35061	1.37229	0	0	0	2.80241	0	0	0	0	0.77561	0	1.76577	Step 1~EC:2.1.1.246~Methnol pathway~Methnol => Methyl-CoM
K14080|All other taxa	0.306734	0.233646	0	0	0	0	0	0.30693	0.109264	0	0.408764	0.210656	Step 1~EC:2.1.1.246~Methnol pathway~Methnol => Methyl-CoM
K14081|Methanosphaera stadtmanae DSM 3091	15.5841	0	6.74067	9.20583	11.8579	19.969	15.0829	8.5805	8.1094	15.9473	10.0409	12.3955	Step 1~Unclassfied enzyme~Methnol pathway~Methnol => Methyl-CoM
K14081|Methanosphaera sp. BMS	9.34983	0	3.45552	6.44164	10.6748	3.89511	4.86643	5.24999	7.00365	7.1414	4.53957	8.09595	Step 1~Unclassfied enzyme~Methnol pathway~Methnol => Methyl-CoM
K14081|Methanobrevibacter smithii ATCC 35061	12.1035	1.13603	2.06962	2.45038	6.15511	3.62115	2.9533	1.46374	1.81629	3.0064	2.4072	12.8158	Step 1~Unclassfied enzyme~Methnol pathway~Methnol => Methyl-CoM
K14081|Methanogenic archaeon ISO4-H5	0	0.477646	0	0.543448	0	0	0.94354	0	0	0	0.63821	0.595072	Step 1~Unclassfied enzyme~Methnol pathway~Methnol => Methyl-CoM
K14081|All other taxa	0	0	0	0.2653	0.322023	0	0.324217	0	0	0	0	0	Step 1~Unclassfied enzyme~Methnol pathway~Methnol => Methyl-CoM

## Sheet: Table S1C
	P1_C	P1_HAT	P1_LAT	P1_O	P2_C	P2_HAT	P2_LAT	P2_O	P3_C	P3_HAT	P3_LAT	P3_O	path
K16176|Selenomonas ruminantium	7.31781	10.4493	7.31739	5.87492	3.25058	7.51631	6.16837	8.32566	6.41702	3.73379	3.85411	6.13438	Step 2~EC:2.1.1.248~Methylamine pathway~Methylamine => Methyl-CoM
K16176|Pseudoclostridium thermosuccinogenes	2.88333	0.330964	0.732482	1.32192	3.16261	0.834656	2.49887	2.90053	4.47399	0.789662	2.26905	3.31894	Step 2~EC:2.1.1.248~Methylamine pathway~Methylamine => Methyl-CoM
K16176|Methanogenic archaeon ISO4-H5	0.195029	0	0	2.19831	0.722092	0	1.18106	0	0.522348	0.5828	0.32925	0.59557	Step 2~EC:2.1.1.248~Methylamine pathway~Methylamine => Methyl-CoM
K16176|Desulfofarcimen acetoxidans	0	0.863428	0	0.44432	0.278202	0	0	0.68707	0	0.831524	1.19952	0	Step 2~EC:2.1.1.248~Methylamine pathway~Methylamine => Methyl-CoM
K16176|All other taxa	0	0.169056	0	0.305164	0.0996568	0	0	0	0	0	0	0	Step 2~EC:2.1.1.248~Methylamine pathway~Methylamine => Methyl-CoM

## Sheet: Table S1D
	P1_C	P1_HAT	P1_LAT	P1_O	P2_C	P2_HAT	P2_LAT	P2_O	P3_C	P3_HAT	P3_LAT	P3_O	path
K16178|Methanogenic archaeon ISO4-H5	0	0.423426	0	0.646462	0	0	0	0.79332	0	0	0.432913	0.852168	Step 3~EC:2.1.1.249~Dimethylamine pathway~Dimethylamine => Methyl-CoM
K16178|Candidatus Methanomethylophilus alvus Mx1201	0	0.263708	0	0	0	0	0	0.0693596	0	0	0.0686632	0	Step 3~EC:2.1.1.249~Dimethylamine pathway~Dimethylamine => Methyl-CoM
K16178|Thermoplasmatales archaeon BRNA1	0	0.241956	0	0.0820738	0	0	0	0.0693596	0	0	0	0	Step 3~EC:2.1.1.249~Dimethylamine pathway~Dimethylamine => Methyl-CoM
K16179|Methanogenic archaeon ISO4-H5	0	0	0	0.924016	1.09456	0	1.27256	1.26242	0	0	0	0	Step 3~Unclassfied enzyme~Dimethylamine pathway~Dimethylamine => Methyl-CoM

## Sheet: Table S1E
	P1_C	P1_HAT	P1_LAT	P1_O	P2_C	P2_HAT	P2_LAT	P2_O	P3_C	P3_HAT	P3_LAT	P3_O	path
K14083|Blautia sp. YL58	0.418798	0.332124	0	0	0.545906	0	0	0	0	0	0	0	Step 4~EC:2.1.1.250~Trimethylamine pathway~Trimethylamine => Methyl-CoM
K14083|Methanogenic archaeon ISO4-H5	0	0	0	0.186706	0	0	0	0.650484	0	0	0	0.27072	Step 4~EC:2.1.1.250~Trimethylamine pathway~Trimethylamine => Methyl-CoM
K14083|Candidatus Methanomethylophilus alvus Mx1201	0	0.634048	0	0	0	0	0	0.0734662	0	0	0	0.277264	Step 4~EC:2.1.1.250~Trimethylamine pathway~Trimethylamine => Methyl-CoM
K14083|Eubacterium limosum	0	0	0	0.188568	0	0	0	0.255958	0	0	0	0	Step 4~EC:2.1.1.250~Trimethylamine pathway~Trimethylamine => Methyl-CoM
K14083|Thermoplasmatales archaeon BRNA1	0	0	0	0	0	0	0	0.0995986	0	0	0	0	Step 4~EC:2.1.1.250~Trimethylamine pathway~Trimethylamine => Methyl-CoM
K14084|Selenomonas ruminantium	6.74049	6.66698	10.6652	3.25377	3.58489	7.1835	4.72223	5.04775	3.16366	2.00902	1.81613	5.25967	Step 4~Unclassfied enzyme~Trimethylamine pathway~Trimethylamine => Methyl-CoM
K14084|Methanogenic archaeon ISO4-H5	0	0	0	0.684124	0.687372	0.826569	0	0.851778	0	0	1.39869	0	Step 4~Unclassfied enzyme~Trimethylamine pathway~Trimethylamine => Methyl-CoM
K14084|Candidatus Methanomethylophilus alvus Mx1201	0	1.35258	0	0	0	0.150057	0	0.295222	0	0	0	0	Step 4~Unclassfied enzyme~Trimethylamine pathway~Trimethylamine => Methyl-CoM
K14084|All other taxa	0	0	0	0	0	0.150057	0	0.270518	0	0	0	0	Step 4~Unclassfied enzyme~Trimethylamine pathway~Trimethylamine => Methyl-CoM

## Sheet: Table S1F
	P1_C	P1_HAT	P1_LAT	P1_O	P2_C	P2_HAT	P2_LAT	P2_O	P3_C	P3_HAT	P3_LAT	P3_O	path
K00169|Clostridium sp. SY8519	72.1958	99.8216	61.4261	56.3106	74.2493	80.3776	84.1914	65.6218	71.225	89.0719	62.1809	74.3958	Step 1~EC:1.2.7.1~Butryate pathway~Pyruvate => Acetyl-CoA
K00169|Anaerostipes hadrus	54.0692	80.6048	51.3322	47.8195	57.2447	73.1579	63.3247	53.3582	62.2558	77.5588	50.3962	64.6278	Step 1~EC:1.2.7.1~Butryate pathway~Pyruvate => Acetyl-CoA
K00169|Methanobrevibacter ruminantium M1	66.9154	40.4689	106.559	27.4112	37.7903	36.0232	98.8902	48.2504	66.1992	75.5883	45.4762	72.6564	Step 1~EC:1.2.7.1~Butryate pathway~Pyruvate => Acetyl-CoA
K00169|All other taxa	70.6083	42.5281	57.3207	51.8295	58.7683	43.4488	61.4485	57.8737	41.9491	48.6515	50.268	71.4862	Step 1~EC:1.2.7.1~Butryate pathway~Pyruvate => Acetyl-CoA
K00169|Methanobrevibacter olleyae YLM1	46.6919	29.4354	76.102	19.1502	26.3699	27.1788	66.5568	38.8254	45.4674	51.3917	33.2844	52.8369	Step 1~EC:1.2.7.1~Butryate pathway~Pyruvate => Acetyl-CoA
K00169|Anaerotignum propionicum	42.3294	34.9376	39.5565	22.6699	22.2112	25.6138	26.4824	22.1379	22.3287	24.3228	17.0329	45.731	Step 1~EC:1.2.7.1~Butryate pathway~Pyruvate => Acetyl-CoA
K00169|Intestinimonas butyriciproducens	14.6091	28.5707	19.2856	15.208	14.2138	33.962	22.7892	17.2835	16.3366	26.1366	23.7264	16.7451	Step 1~EC:1.2.7.1~Butryate pathway~Pyruvate => Acetyl-CoA
K00169|Methanobrevibacter millerae SM9	29.9479	8.72154	16.1774	12.0148	24.6013	4.14783	14.5879	11.7404	10.7689	11.9166	11.53	30.2322	Step 1~EC:1.2.7.1~Butryate pathway~Pyruvate => Acetyl-CoA
K00169|Methanobrevibacter sp. YE315	27.0759	6.28789	10.8406	17.2697	29.0057	2.56336	13.4549	7.14669	6.73785	8.31198	6.52235	25.1132	Step 1~EC:1.2.7.1~Butryate pathway~Pyruvate => Acetyl-CoA
K00169|Methanobrevibacter smithii ATCC 35061	18.5635	3.95059	9.14256	9.39335	13.9014	2.90487	10.8267	5.74631	5.9912	6.57465	4.7737	15.8947	Step 1~EC:1.2.7.1~Butryate pathway~Pyruvate => Acetyl-CoA
K00169|Coprococcus sp. ART55/1	5.84788	9.11579	5.03222	9.00318	8.00375	10.7671	5.83062	6.60305	7.27194	7.61747	6.2533	7.16857	Step 1~EC:1.2.7.1~Butryate pathway~Pyruvate => Acetyl-CoA
K00169|Eggerthella lenta	5.81685	4.93188	8.08343	10.0961	7.38807	5.97289	4.87708	8.6428	6.47275	4.77846	5.09743	7.95376	Step 1~EC:1.2.7.1~Butryate pathway~Pyruvate => Acetyl-CoA
K00169|Clostridium argentinense	7.33482	6.98051	8.49924	5.85559	6.71947	5.05651	4.63878	4.41856	4.65963	5.52928	3.76309	7.70166	Step 1~EC:1.2.7.1~Butryate pathway~Pyruvate => Acetyl-CoA
K00169|Gordonibacter pamelaeae	5.66609	3.54726	6.6458	7.28877	6.43804	4.77615	3.23731	7.64272	5.68616	3.15697	5.03701	5.96422	Step 1~EC:1.2.7.1~Butryate pathway~Pyruvate => Acetyl-CoA
K00169|Eubacterium limosum	6.60628	0.325312	3.75007	4.35112	6.44884	1.48022	5.8221	6.51623	8.46008	4.81717	5.28758	8.825	Step 1~EC:1.2.7.1~Butryate pathway~Pyruvate => Acetyl-CoA
K00169|Geosporobacter ferrireducens	9.4274	4.13614	5.12558	6.6612	5.97545	2.91974	3.22313	5.01477	3.08555	2.09049	5.89796	8.87295	Step 1~EC:1.2.7.1~Butryate pathway~Pyruvate => Acetyl-CoA
K00170|All other taxa	116.4	91.057	95.3572	99.4584	111.78	91.5483	105.441	97.992	81.8522	86.8785	90.2023	117.819	Step 1~EC:1.2.7.1~Butryate pathway~Pyruvate => Acetyl-CoA
K00170|Methanobrevibacter olleyae YLM1	99.5489	47.0654	81.6793	56.4163	77.0884	37.8158	99.6251	67.17	70.2433	85.5119	70.4939	81.2998	Step 1~EC:1.2.7.1~Butryate pathway~Pyruvate => Acetyl-CoA
K00170|Methanobrevibacter ruminantium M1	83.6774	46.9072	95.7723	38.2915	61.0387	40.3695	103.856	62.401	68.107	80.0974	58.6752	72.2803	Step 1~EC:1.2.7.1~Butryate pathway~Pyruvate => Acetyl-CoA
K00170|Anaerotignum propionicum	65.5959	47.8072	47.5857	31.333	41.352	38.3164	29.6902	26.8289	23.218	39.6069	22.8093	69.1093	Step 1~EC:1.2.7.1~Butryate pathway~Pyruvate => Acetyl-CoA
K00170|Coprococcus sp. ART55/1	21.8807	24.9614	25.0192	24.2016	26.8494	28.6859	24.1801	23.2128	23.6084	21.7255	19.6463	24.2777	Step 1~EC:1.2.7.1~Butryate pathway~Pyruvate => Acetyl-CoA
K00170|Clostridium sp. SY8519	22.8138	25.2365	16.9865	16.4069	20.0116	24.1349	30.2546	18.9164	21.4515	30.3312	22.085	21.8244	Step 1~EC:1.2.7.1~Butryate pathway~Pyruvate => Acetyl-CoA
K00170|Methanobrevibacter sp. YE315	42.3767	10.4246	13.9888	25.2953	41.0716	4.80531	15.6698	11.6871	9.4978	12.5359	14.1225	37.3393	Step 1~EC:1.2.7.1~Butryate pathway~Pyruvate => Acetyl-CoA
K00170|Eubacterium hallii	17.9573	14.2964	9.89176	12.6309	16.9336	26.6782	13.2143	11.8835	12.7282	15.2473	9.00895	16.8438	Step 1~EC:1.2.7.1~Butryate pathway~Pyruvate => Acetyl-CoA
K00170|Methanobrevibacter millerae SM9	29.5622	5.57424	9.5957	18.4478	25.8105	2.8528	7.06739	10.8954	7.24144	8.9509	9.90524	25.3793	Step 1~EC:1.2.7.1~Butryate pathway~Pyruvate => Acetyl-CoA
K00170|Methanobrevibacter smithii ATCC 35061	14.4398	3.29226	8.13565	10.4218	13.933	3.26851	6.16378	6.44647	6.00726	5.84428	6.73941	14.8041	Step 1~EC:1.2.7.1~Butryate pathway~Pyruvate => Acetyl-CoA
K00170|Peptoclostridium acidaminophilum	8.01639	11.0908	6.6939	6.51589	7.15195	9.44471	7.06854	6.84388	5.86013	5.71711	7.36848	9.26984	Step 1~EC:1.2.7.1~Butryate pathway~Pyruvate => Acetyl-CoA
K00170|Oscillibacter valericigenes	9.31241	6.28327	6.90519	8.29243	7.58631	5.79782	7.54289	7.70453	7.38047	6.29048	5.60007	7.3461	Step 1~EC:1.2.7.1~Butryate pathway~Pyruvate => Acetyl-CoA
K00170|Methanobacterium lacus (Methanobacterium sp. AL-21)	6.41044	4.62254	9.19602	4.48989	7.50701	3.18952	8.7057	5.41717	5.2855	7.88723	5.78521	9.80798	Step 1~EC:1.2.7.1~Butryate pathway~Pyruvate => Acetyl-CoA
K00170|Methanobacterium paludis (Methanobacterium sp. SWAN-1)	8.01562	4.0751	5.11128	4.94551	8.00907	2.536	7.21972	4.80449	4.48448	6.3203	6.28728	6.64803	Step 1~EC:1.2.7.1~Butryate pathway~Pyruvate => Acetyl-CoA
K00170|Intestinimonas butyriciproducens	6.14623	9.88337	6.0051	5.10876	6.08203	6.69001	4.09761	4.88892	4.42685	6.25496	3.29289	3.98687	Step 1~EC:1.2.7.1~Butryate pathway~Pyruvate => Acetyl-CoA
K00170|Clostridium novyi	4.95379	10.3209	2.89584	4.81101	5.43134	8.61429	6.92276	5.10349	4.63609	3.74598	4.83711	4.47122	Step 1~EC:1.2.7.1~Butryate pathway~Pyruvate => Acetyl-CoA
K00170|Clostridium kluyveri DSM 555	5.84509	6.4607	5.67842	5.4846	4.76592	6.3251	4.44871	5.87696	5.90801	3.57661	5.37487	6.22184	Step 1~EC:1.2.7.1~Butryate pathway~Pyruvate => Acetyl-CoA
K00170|Methanosphaera stadtmanae DSM 3091	5.73499	1.49887	1.12446	5.67759	7.96231	5.37746	6.2467	3.20411	3.17179	10.0886	6.51615	6.7865	Step 1~EC:1.2.7.1~Butryate pathway~Pyruvate => Acetyl-CoA
K00170|Geosporobacter ferrireducens	5.81356	6.78301	5.20162	5.11444	5.49291	7.15916	4.57603	4.19674	3.86529	4.04298	4.05008	5.02715	Step 1~EC:1.2.7.1~Butryate pathway~Pyruvate => Acetyl-CoA
K00171|Methanobrevibacter ruminantium M1	68.2832	33.3546	54.8741	12.2881	17.4902	24.772	78.8223	44.3285	64.8935	36.2128	23.5046	51.5484	Step 1~EC:1.2.7.1~Butryate pathway~Pyruvate => Acetyl-CoA
K00171|Methanobrevibacter olleyae YLM1	26.7661	38.0812	52.4872	5.03492	7.08943	15.6013	61.672	24.3289	36.6358	30.8314	14.792	23.8122	Step 1~EC:1.2.7.1~Butryate pathway~Pyruvate => Acetyl-CoA
K00171|Methanobrevibacter millerae SM9	34.9824	5.82287	13.9098	18.9032	30.8399	8.14159	12.8296	11.3727	7.36946	7.29649	13.0725	46.0163	Step 1~EC:1.2.7.1~Butryate pathway~Pyruvate => Acetyl-CoA
K00171|Methanobrevibacter smithii ATCC 35061	33.3161	7.85807	13.6884	18.0685	30.8801	6.72272	12.8066	12.0898	7.44433	7.48284	14.3308	41.7874	Step 1~EC:1.2.7.1~Butryate pathway~Pyruvate => Acetyl-CoA
K00171|Methanobrevibacter sp. YE315	34.8272	8.98116	6.78177	16.8903	29.7791	8.60718	10.3178	8.48342	6.7244	5.15351	6.49033	34.4195	Step 1~EC:1.2.7.1~Butryate pathway~Pyruvate => Acetyl-CoA
K00171|Clostridium kluyveri DSM 555	17.6464	9.72027	3.92396	7.63051	9.54474	23.9157	9.6035	10.1345	3.81819	13.4631	15.9768	11.7818	Step 1~EC:1.2.7.1~Butryate pathway~Pyruvate => Acetyl-CoA
K00171|All other taxa	6.97289	5.02311	3.99756	4.31619	2.34054	3.15739	5.00157	5.05797	2.82872	3.42365	3.53107	10.486	Step 1~EC:1.2.7.1~Butryate pathway~Pyruvate => Acetyl-CoA
K00171|Oscillibacter valericigenes	1.89116	6.347	1.549	1.42758	4.96045	6.48665	10.2329	3.24158	0.54208	1.40149	0	0.425568	Step 1~EC:1.2.7.1~Butryate pathway~Pyruvate => Acetyl-CoA
K00171|Methanothermobacter marburgensis Marburg	5.04814	4.13633	0	4.52137	5.24082	0	2.29562	1.25525	0	3.39971	2.12212	2.97055	Step 1~EC:1.2.7.1~Butryate pathway~Pyruvate => Acetyl-CoA
K00171|Methanothermobacter wolfeii SIV6	6.07234	1.84016	1.31786	0.258236	4.7055	0.230892	0	3.3467	0	5.38899	4.20862	3.07806	Step 1~EC:1.2.7.1~Butryate pathway~Pyruvate => Acetyl-CoA
K00171|Methanobrevibacter sp. AbM4	6.52176	0	0	1.38062	6.52474	1.9749	2.63657	4.9271	2.60432	0	1.63389	1.88207	Step 1~EC:1.2.7.1~Butryate pathway~Pyruvate => Acetyl-CoA
K00171|Methanobacterium lacus (Methanobacterium sp. AL-21)	6.68456	0	0.19822	2.4569	1.565	0.26243	1.3424	1.41695	1.65576	2.86975	0.346151	4.41774	Step 1~EC:1.2.7.1~Butryate pathway~Pyruvate => Acetyl-CoA
K00172|All other taxa	90.9523	49.6657	71.8937	68.9476	77.6103	50.2447	83.1223	66.9805	64.1271	65.0627	71.267	82.9232	Step 1~EC:1.2.7.1~Butryate pathway~Pyruvate => Acetyl-CoA
K00172|Anaerostipes hadrus	54.5295	52.6353	40.3762	41.6392	59.8525	54.9174	57.6165	45.079	54.7456	52.9685	46.8398	60.946	Step 1~EC:1.2.7.1~Butryate pathway~Pyruvate => Acetyl-CoA
K00172|Methanobrevibacter ruminantium M1	63.0667	34.9364	83.7484	23.8195	39.2147	40.2139	80.2297	42.3535	66.3917	48.0129	28.6074	48.7963	Step 1~EC:1.2.7.1~Butryate pathway~Pyruvate => Acetyl-CoA
K00172|Clostridium sp. SY8519	38.8124	58.8204	38.4062	38.7222	38.6939	54.4001	41.0784	45.1205	34.7507	48.4416	25.7235	47.6519	Step 1~EC:1.2.7.1~Butryate pathway~Pyruvate => Acetyl-CoA
K00172|Peptoclostridium acidaminophilum	40.1319	39.0696	33.0476	33.7286	41.6727	36.3267	36.7634	31.7365	35.2658	40.8665	32.7342	42.4195	Step 1~EC:1.2.7.1~Butryate pathway~Pyruvate => Acetyl-CoA
K00172|Eubacterium limosum	37.4734	25.3217	25.9314	29.0316	25.6991	23.1301	31.6578	19.0579	22.2827	28.8391	19.8309	34.1355	Step 1~EC:1.2.7.1~Butryate pathway~Pyruvate => Acetyl-CoA
K00172|Methanobrevibacter olleyae YLM1	33.4493	16.1987	32.917	16.7843	17.3417	13.6243	36.0579	24.1166	25.1523	22.4413	16.5499	27.36	Step 1~EC:1.2.7.1~Butryate pathway~Pyruvate => Acetyl-CoA
K00172|Intestinimonas butyriciproducens	17.9793	25.6122	24.5537	17.3478	20.0552	27.983	23.9529	14.5764	21.8826	27.2595	20.4425	23.5851	Step 1~EC:1.2.7.1~Butryate pathway~Pyruvate => Acetyl-CoA
K00172|Oscillibacter valericigenes	13.2832	9.82323	12.0459	14.5443	13.8774	12.0239	9.94814	13.8808	12.9227	13.7883	12.9872	13.9952	Step 1~EC:1.2.7.1~Butryate pathway~Pyruvate => Acetyl-CoA
K00172|Geosporobacter ferrireducens	10.1348	18.068	12.333	9.58827	7.78528	21.7815	11.2873	7.05809	8.43885	10.5888	9.62503	8.29206	Step 1~EC:1.2.7.1~Butryate pathway~Pyruvate => Acetyl-CoA
K00172|Hungateiclostridium saccincola	8.35357	11.281	9.30751	5.0027	9.23742	16.1535	9.77078	5.43959	9.93855	13.1865	6.93118	7.134	Step 1~EC:1.2.7.1~Butryate pathway~Pyruvate => Acetyl-CoA
K00172|Methanobrevibacter sp. YE315	19.0786	5.75467	5.61012	11.5761	14.6639	3.45801	10.7785	5.16779	4.33146	8.74525	6.38609	16.0492	Step 1~EC:1.2.7.1~Butryate pathway~Pyruvate => Acetyl-CoA
K00172|Clostridium kluyveri DSM 555	11.9065	5.30211	7.75845	7.05216	9.79162	4.42396	8.66085	6.14481	9.89175	7.49444	11.5224	10.9562	Step 1~EC:1.2.7.1~Butryate pathway~Pyruvate => Acetyl-CoA
K00172|Methanobrevibacter smithii ATCC 35061	14.1812	5.00763	3.11715	13.3468	15.4345	1.17109	5.69926	6.21876	5.76795	2.91833	5.10527	14.3066	Step 1~EC:1.2.7.1~Butryate pathway~Pyruvate => Acetyl-CoA
K00172|Methanobrevibacter millerae SM9	10.4965	4.49745	3.4305	10.5752	9.66542	1.71203	5.66645	8.52497	4.12965	4.35448	6.08216	10.9567	Step 1~EC:1.2.7.1~Butryate pathway~Pyruvate => Acetyl-CoA
K00172|Hungateiclostridium thermocellum ATCC 27405	8.71601	7.7025	5.24793	3.89324	9.2359	4.89764	4.01157	5.37316	4.96123	5.31334	3.97666	3.98181	Step 1~EC:1.2.7.1~Butryate pathway~Pyruvate => Acetyl-CoA
K00172|Clostridium scatologenes	5.24013	3.78837	5.67728	5.61053	7.48083	4.23349	5.72253	4.2233	3.89959	5.80604	3.71226	5.47246	Step 1~EC:1.2.7.1~Butryate pathway~Pyruvate => Acetyl-CoA
K00172|Halanaerobium praevalens	6.01958	6.14065	5.00463	6.93007	6.78785	5.56957	4.50506	3.68646	3.13996	3.17234	4.47288	5.42206	Step 1~EC:1.2.7.1~Butryate pathway~Pyruvate => Acetyl-CoA
K00172|Methanosphaera sp. BMS	6.24416	0.385083	0.322212	5.53213	7.11517	0.624794	5.56477	7.82182	2.71658	1.64384	6.14233	8.96483	Step 1~EC:1.2.7.1~Butryate pathway~Pyruvate => Acetyl-CoA
K00189|Thermococcus kodakarensis KOD1	0.190171	0	0	0.152544	0.20217	0.0295554	0.135413	0.0871293	0	0.109681	0.105362	0.110246	Step 1~EC:1.2.7.1~Butryate pathway~Pyruvate => Acetyl-CoA
K03737|All other taxa	893.862	854.736	920.142	979.084	965.657	906.221	901.237	934.143	966.716	944.077	1018.48	970.391	Step 1~EC:1.2.7.1~Butryate pathway~Pyruvate => Acetyl-CoA
K03737|Prevotella ruminicola	165.317	187.415	223.254	240.283	139.885	247.801	194.008	235.196	231.901	186.522	232.177	159.425	Step 1~EC:1.2.7.1~Butryate pathway~Pyruvate => Acetyl-CoA
K03737|Butyrate-producing bacterium SS3/4	40.1569	52.1359	35.4246	34.8399	48.5174	54.3156	43.1241	42.1146	42.8654	50.1663	42.1174	41.5176	Step 1~EC:1.2.7.1~Butryate pathway~Pyruvate => Acetyl-CoA
K03737|Ruminococcus torques	46.2651	36.1929	30.2102	40.6983	54.1128	38.702	43.6111	38.4305	43.2665	51.9832	44.0835	50.4302	Step 1~EC:1.2.7.1~Butryate pathway~Pyruvate => Acetyl-CoA
K03737|Blautia sp. YL58	31.2419	30.1076	25.1234	26.5891	37.3339	30.8065	31.5893	30.8848	31.9901	35.4141	30.9099	32.5079	Step 1~EC:1.2.7.1~Butryate pathway~Pyruvate => Acetyl-CoA
K03737|Blautia obeum	29.9334	32.0047	24.5925	25.3026	32.7011	31.74	28.6226	26.985	28.2262	30.7692	28.912	29.7945	Step 1~EC:1.2.7.1~Butryate pathway~Pyruvate => Acetyl-CoA
K03737|Cloacibacillus porcorum	31.2223	19.479	20.6097	25.0198	38.527	19.1474	28.5544	24.8206	28.9135	29.6181	28.057	32.1329	Step 1~EC:1.2.7.1~Butryate pathway~Pyruvate => Acetyl-CoA
K03737|Ruminococcus champanellensis	26.3879	19.5316	21.8907	32.1743	31.4741	21.1708	19.4147	34.1436	30.3796	21.6098	32.0122	27.2296	Step 1~EC:1.2.7.1~Butryate pathway~Pyruvate => Acetyl-CoA
K03737|Ruminococcus sp. SR1/5	23.8898	26.9672	20.5695	23.5978	30.4896	26.9132	25.2366	25.481	25.5883	27.4135	26.0054	25.2182	Step 1~EC:1.2.7.1~Butryate pathway~Pyruvate => Acetyl-CoA
K03737|Butyrivibrio hungatei	22.2078	26.5206	26.7355	26.5023	31.3543	23.7372	22.7116	28.0216	20.3637	23.419	19.367	21.1756	Step 1~EC:1.2.7.1~Butryate pathway~Pyruvate => Acetyl-CoA
K03737|Butyrivibrio proteoclasticus	21.8857	26.9993	27.4407	26.4898	31.3798	23.3335	22.1073	27.4411	20.6324	22.7595	19.6055	20.9956	Step 1~EC:1.2.7.1~Butryate pathway~Pyruvate => Acetyl-CoA
K03737|Collinsella aerofaciens	22.6706	15.5385	15.32	21.0778	30.7272	15.9865	27.2282	21.5276	24.2863	25.0379	30.0486	28.6288	Step 1~EC:1.2.7.1~Butryate pathway~Pyruvate => Acetyl-CoA
K03737|Blautia hansenii	22.323	23.9187	19.1121	19.7632	26.6105	23.9956	21.3558	22.3282	22.5329	24.8472	21.7604	23.6351	Step 1~EC:1.2.7.1~Butryate pathway~Pyruvate => Acetyl-CoA
K03737|Blautia sp. N6H1-15	22.1944	23.8195	18.7041	19.8354	26.3568	24.013	21.0678	21.8921	21.9729	25.1408	21.5702	23.1826	Step 1~EC:1.2.7.1~Butryate pathway~Pyruvate => Acetyl-CoA
K03737|Clostridium saccharolyticum WM1	20.7062	22.1543	17.7003	20.0437	26.8309	23.83	21.6555	21.8407	20.3875	25.1224	22.7816	23.3025	Step 1~EC:1.2.7.1~Butryate pathway~Pyruvate => Acetyl-CoA
K03737|Flavonifractor plautii	24.3456	20.587	20.8869	20.2078	27.5768	19.1525	20.8831	18.072	20.8272	21.1297	21.5462	28.2607	Step 1~EC:1.2.7.1~Butryate pathway~Pyruvate => Acetyl-CoA
K03737|Prevotella dentalis	14.5137	16.3149	19.3549	28.618	13.8719	23.5208	14.326	30.0422	26.7815	24.7879	30.3364	16.814	Step 1~EC:1.2.7.1~Butryate pathway~Pyruvate => Acetyl-CoA
K03737|Oscillibacter valericigenes	21.9899	16.9355	18.5327	20.6806	23.8024	15.3155	24.5002	18.4355	21.8718	22.2663	24.9182	26.8738	Step 1~EC:1.2.7.1~Butryate pathway~Pyruvate => Acetyl-CoA
K03737|Lachnoclostridium sp. YL32	22.7791	19.9643	16.2585	18.7053	25.9631	20.9528	21.9778	21.1249	21.6411	23.6116	20.6814	21.8638	Step 1~EC:1.2.7.1~Butryate pathway~Pyruvate => Acetyl-CoA
K03737|Prevotella enoeca	16.2569	21.5303	22.2683	24.7405	14.9162	25.0819	17.6327	23.0457	23.7166	18.1264	23.9154	17.0763	Step 1~EC:1.2.7.1~Butryate pathway~Pyruvate => Acetyl-CoA
K03737|Prevotella intermedia	15.1956	20.6387	22.2521	24.9453	14.826	24.9683	17.474	23.3436	24.4348	18.004	22.9089	16.5973	Step 1~EC:1.2.7.1~Butryate pathway~Pyruvate => Acetyl-CoA
K03737|Prevotella denticola	15.463	19.9315	22.0195	24.8464	13.7541	23.6432	16.0867	23.726	23.6142	19.7238	23.1021	17.2678	Step 1~EC:1.2.7.1~Butryate pathway~Pyruvate => Acetyl-CoA
K03737|Clostridium bolteae	20.3797	18.7684	15.5619	17.6746	24.5393	19.468	20.4998	19.7571	20.0651	21.5943	19.5172	20.929	Step 1~EC:1.2.7.1~Butryate pathway~Pyruvate => Acetyl-CoA
K03737|Intestinimonas butyriciproducens	20.1842	14.2531	16.7722	17.5967	20.8725	14.7479	18.2357	16.1305	18.6075	15.8225	18.0991	21.7828	Step 1~EC:1.2.7.1~Butryate pathway~Pyruvate => Acetyl-CoA
K03737|Prevotella melaninogenica	13.4363	17.0063	19.5275	20.5039	11.355	20.9117	14.4253	20.5514	20.6345	17.3449	19.9506	15.3979	Step 1~EC:1.2.7.1~Butryate pathway~Pyruvate => Acetyl-CoA
K03737|Clostridium sp. SY8519	17.0201	17.405	12.1931	16.1603	20.1915	17.344	17.9156	18.406	15.7791	20.8638	19.4775	17.5957	Step 1~EC:1.2.7.1~Butryate pathway~Pyruvate => Acetyl-CoA
K00626|All other taxa	172.976	184.468	161.661	164.808	196.247	177.792	178.193	168.179	170.555	201.228	176.318	176.89	Step 2~EC:2.3.1.9~Butryate pathway~Acetyl-CoA => Acetoacetyl-CoA
K00626|Butyrivibrio hungatei	54.1466	107.747	75.8511	59.3201	68.6571	113.145	69.2996	58.3552	44.6059	76.5332	42.6728	54.3323	Step 2~EC:2.3.1.9~Butryate pathway~Acetyl-CoA => Acetoacetyl-CoA
K00626|Butyrivibrio proteoclasticus	51.6741	93.5934	69.1751	56.7464	58.1129	92.623	58.0315	55.9131	44.3627	70.9956	39.7124	48.5127	Step 2~EC:2.3.1.9~Butryate pathway~Acetyl-CoA => Acetoacetyl-CoA
K00626|Eubacterium hallii	48.3837	79.196	38.4655	30.736	40.4984	75.8372	52.7229	37.9433	39.5763	49.0382	34.3226	49.7047	Step 2~EC:2.3.1.9~Butryate pathway~Acetyl-CoA => Acetoacetyl-CoA
K00626|Methanobrevibacter ruminantium M1	62.158	33.9574	58.2835	29.4968	40.2287	25.0824	68.7574	48.3044	45.7613	53.7883	45.8816	53.8453	Step 2~EC:2.3.1.9~Butryate pathway~Acetyl-CoA => Acetoacetyl-CoA
K00626|Methanobrevibacter olleyae YLM1	45.8792	23.5448	49.1964	20.3966	26.9938	17.3511	59.9731	37.9072	37.699	45.9744	30.7394	42.6455	Step 2~EC:2.3.1.9~Butryate pathway~Acetyl-CoA => Acetoacetyl-CoA
K00626|Butyrivibrio fibrisolvens	17.6949	26.745	37.9841	35.3819	26.6429	34.6914	23.8288	50.0823	27.488	17.057	29.101	18.1633	Step 2~EC:2.3.1.9~Butryate pathway~Acetyl-CoA => Acetoacetyl-CoA
K00626|Olsenella uli	22.2905	18.3698	17.6883	20.3959	31.0779	16.0601	29.4984	23.4661	26.7707	27.9703	37.5357	28.9632	Step 2~EC:2.3.1.9~Butryate pathway~Acetyl-CoA => Acetoacetyl-CoA
K00626|Faecalitalea cylindroides	18.9559	34.173	24.5509	17.5137	18.1996	37.6367	20.4684	21.5166	19.8891	21.9012	17.4581	16.7708	Step 2~EC:2.3.1.9~Butryate pathway~Acetyl-CoA => Acetoacetyl-CoA
K00626|Anaerostipes hadrus	19.6806	29.7794	24.4252	17.9192	21.2776	31.5117	20.0813	21.2621	17.9869	25.038	18.4614	19.8466	Step 2~EC:2.3.1.9~Butryate pathway~Acetyl-CoA => Acetoacetyl-CoA
K00626|Clostridium sp. SY8519	21.1841	21.8644	21.0182	18.3131	25.2024	27.2026	23.1813	24.9255	22.4935	23.2842	18.2454	20.1937	Step 2~EC:2.3.1.9~Butryate pathway~Acetyl-CoA => Acetoacetyl-CoA
K00626|Butyrate-producing bacterium SS3/4	18.7313	27.2148	21.7352	17.8315	18.3948	31.2001	18.7537	21.3904	20.8328	24.2297	15.1135	18.1936	Step 2~EC:2.3.1.9~Butryate pathway~Acetyl-CoA => Acetoacetyl-CoA
K00626|Methanobrevibacter sp. YE315	39.5873	11.7055	12.8555	24.891	36.6567	6.93603	14.8197	15.0672	16.1088	16.0151	21.7228	36.3091	Step 2~EC:2.3.1.9~Butryate pathway~Acetyl-CoA => Acetoacetyl-CoA
K00626|Methanobrevibacter millerae SM9	35.3596	10.2143	13.7936	20.6591	32.2548	6.73057	16.1938	16.0711	14.8681	17.5579	20.138	33.6093	Step 2~EC:2.3.1.9~Butryate pathway~Acetyl-CoA => Acetoacetyl-CoA
K00626|Methanobrevibacter smithii ATCC 35061	27.9155	9.85081	12.0083	17.3085	26.1977	5.66006	14.0631	13.8118	13.369	15.2625	19.4622	26.6783	Step 2~EC:2.3.1.9~Butryate pathway~Acetyl-CoA => Acetoacetyl-CoA
K00626|Roseburia hominis	11.7902	19.3732	17.7343	13.1988	17.3673	21.8944	14.5832	16.534	16.387	15.3798	13.6776	13.9647	Step 2~EC:2.3.1.9~Butryate pathway~Acetyl-CoA => Acetoacetyl-CoA
K00626|Roseburia intestinalis M50/1	11.6551	15.6484	12.0666	9.48168	12.2461	19.8397	11.5459	9.03928	10.3049	14.0007	10.9319	11.4064	Step 2~EC:2.3.1.9~Butryate pathway~Acetyl-CoA => Acetoacetyl-CoA
K00626|Eubacterium sulci	10.1382	11.3754	5.5605	8.3187	9.20152	13.8315	9.22265	13.1411	8.41642	11.2987	12.7697	11.2492	Step 2~EC:2.3.1.9~Butryate pathway~Acetyl-CoA => Acetoacetyl-CoA
K00626|Faecalibacterium prausnitzii L2-6	4.67581	10.2689	12.417	9.11378	9.81044	12.2079	4.95866	11.1304	9.45609	6.61399	6.92797	6.66742	Step 2~EC:2.3.1.9~Butryate pathway~Acetyl-CoA => Acetoacetyl-CoA
K00626|Brachyspira pilosicoli 95/1000	5.80302	13.0565	9.20587	4.61317	6.11151	14.1628	6.09182	6.83774	5.53132	7.83103	5.09663	8.04159	Step 2~EC:2.3.1.9~Butryate pathway~Acetyl-CoA => Acetoacetyl-CoA
K00626|Methanosphaera sp. BMS	12.5114	0.442545	4.05699	7.85554	10.403	1.60256	5.87885	10.0267	6.88999	5.70692	9.84157	10.0169	Step 2~EC:2.3.1.9~Butryate pathway~Acetyl-CoA => Acetoacetyl-CoA
K00074|All other taxa	68.4072	61.8541	69.423	64.7327	81.4323	59.3575	65.729	75.2499	51.4654	77.7122	63.6286	65.433	Step 3~EC:1.1.1.157~Butryate pathway~Acetoacetyl-CoA => (S)-3-Hydroxybutyryl-CoA
K00074|Butyrivibrio hungatei	56.5016	83.4279	63.991	45.9673	66.5517	81.4772	63.6176	55.331	44.3218	68.131	49.412	52.3805	Step 3~EC:1.1.1.157~Butryate pathway~Acetoacetyl-CoA => (S)-3-Hydroxybutyryl-CoA
K00074|Butyrivibrio proteoclasticus	36.8609	52.2088	44.7128	31.5651	50.0683	55.6915	45.6527	40.7074	32.9698	42.3958	28.0751	30.2322	Step 3~EC:1.1.1.157~Butryate pathway~Acetoacetyl-CoA => (S)-3-Hydroxybutyryl-CoA
K00074|Methanobrevibacter sp. YE315	43.3113	20.5683	58.5336	16.1458	20.0864	19.1077	58.597	20.5029	33.4466	39.0059	20.6932	40.3079	Step 3~EC:1.1.1.157~Butryate pathway~Acetoacetyl-CoA => (S)-3-Hydroxybutyryl-CoA
K00074|Methanobrevibacter ruminantium M1	39.0719	18.7687	52.533	13.179	18.9192	18.621	51.6082	18.2149	31.6349	35.7032	18.2352	36.889	Step 3~EC:1.1.1.157~Butryate pathway~Acetoacetyl-CoA => (S)-3-Hydroxybutyryl-CoA
K00074|Methanobrevibacter olleyae YLM1	34.0227	16.6344	40.7368	14.1204	23.4856	17.8059	40.8282	20.3636	23.0067	30.6615	22.6597	35.9543	Step 3~EC:1.1.1.157~Butryate pathway~Acetoacetyl-CoA => (S)-3-Hydroxybutyryl-CoA
K00074|Butyrivibrio fibrisolvens	23.261	25.5781	36.0904	24.5291	25.4956	30.8446	22.1311	33.6954	27.5125	23.0215	19.9833	17.0438	Step 3~EC:1.1.1.157~Butryate pathway~Acetoacetyl-CoA => (S)-3-Hydroxybutyryl-CoA
K00074|Coprococcus sp. ART55/1	16.2337	20.9905	29.0545	23.3796	21.1256	23.2237	17.2932	34.4799	22.5976	19.4221	17.8625	15.0957	Step 3~EC:1.1.1.157~Butryate pathway~Acetoacetyl-CoA => (S)-3-Hydroxybutyryl-CoA
K00074|Eubacterium rectale ATCC 33656	15.3881	21.0422	27.9095	17.4935	17.2705	21.8504	15.7743	27.6613	20.4744	17.6542	17.7051	12.8744	Step 3~EC:1.1.1.157~Butryate pathway~Acetoacetyl-CoA => (S)-3-Hydroxybutyryl-CoA
K00074|Roseburia intestinalis XB6B4	13.3626	18.8871	26.441	17.3353	17.3214	22.1185	14.9315	27.22	16.3515	14.8132	13.8458	11.5789	Step 3~EC:1.1.1.157~Butryate pathway~Acetoacetyl-CoA => (S)-3-Hydroxybutyryl-CoA
K00074|Roseburia hominis	11.7353	16.0642	21.0367	14.5056	14.7616	18.1243	12.8937	21.6821	14.4389	14.618	12.5108	9.68172	Step 3~EC:1.1.1.157~Butryate pathway~Acetoacetyl-CoA => (S)-3-Hydroxybutyryl-CoA
K00074|Eubacterium hallii	12.8888	10.1159	11.6261	7.53917	7.01874	11.243	13.2358	9.11822	14.4138	8.37206	5.6035	12.2115	Step 3~EC:1.1.1.157~Butryate pathway~Acetoacetyl-CoA => (S)-3-Hydroxybutyryl-CoA
K00074|Clostridium sp. SY8519	10.3799	12.356	10.3172	10.8165	13.5524	8.65673	8.40368	6.95123	7.33001	9.19916	12.0614	10.6422	Step 3~EC:1.1.1.157~Butryate pathway~Acetoacetyl-CoA => (S)-3-Hydroxybutyryl-CoA
K00074|Anaerolineaceae bacterium oral taxon 439	10.1037	11.6053	9.31148	9.84405	10.6832	14.0444	9.34532	5.83236	10.0493	7.9157	10.3715	5.48795	Step 3~EC:1.1.1.157~Butryate pathway~Acetoacetyl-CoA => (S)-3-Hydroxybutyryl-CoA
K00074|Faecalibacterium prausnitzii L2-6	7.6399	10.3676	13.328	11.9334	8.49252	10.8418	6.96861	12.7581	7.02298	8.44227	8.57507	8.14375	Step 3~EC:1.1.1.157~Butryate pathway~Acetoacetyl-CoA => (S)-3-Hydroxybutyryl-CoA
K00074|Oscillibacter valericigenes	4.73799	6.98446	9.0681	8.75316	4.66487	13.1897	5.49895	6.58051	10.0483	8.53387	9.70707	2.47522	Step 3~EC:1.1.1.157~Butryate pathway~Acetoacetyl-CoA => (S)-3-Hydroxybutyryl-CoA
K00074|Olsenella sp. oral taxon 807	6.38641	10.0874	9.18934	7.98141	6.52001	8.11304	6.5121	10.3044	5.38095	7.1423	8.11513	4.19865	Step 3~EC:1.1.1.157~Butryate pathway~Acetoacetyl-CoA => (S)-3-Hydroxybutyryl-CoA
K00074|Anaerostipes hadrus	7.61981	10.1905	7.32399	7.10128	8.17409	7.84407	7.52995	5.83911	7.76888	6.74144	6.80896	6.41992	Step 3~EC:1.1.1.157~Butryate pathway~Acetoacetyl-CoA => (S)-3-Hydroxybutyryl-CoA
K00074|Eubacterium sulci	6.94064	3.96233	6.43881	5.32291	8.4597	6.67942	5.02998	6.26417	5.29521	4.79181	10.2067	12.293	Step 3~EC:1.1.1.157~Butryate pathway~Acetoacetyl-CoA => (S)-3-Hydroxybutyryl-CoA
K00074|Methanosphaera sp. BMS	8.87721	3.23149	3.91744	5.51795	9.01264	2.53411	5.37398	7.11016	6.79623	3.29786	9.82755	7.19018	Step 3~EC:1.1.1.157~Butryate pathway~Acetoacetyl-CoA => (S)-3-Hydroxybutyryl-CoA
K00074|Lachnoclostridium sp. YL32	6.09014	5.47484	4.28472	4.88928	3.53862	6.5202	5.92206	7.48554	6.89143	6.44848	6.17006	7.13992	Step 3~EC:1.1.1.157~Butryate pathway~Acetoacetyl-CoA => (S)-3-Hydroxybutyryl-CoA
K00074|Fusobacterium varium	4.86595	7.87025	3.69922	6.70215	6.57572	6.8681	6.33479	2.76437	5.4605	5.89297	5.85868	4.85724	Step 3~EC:1.1.1.157~Butryate pathway~Acetoacetyl-CoA => (S)-3-Hydroxybutyryl-CoA
K00074|Fusobacterium mortiferum	3.50289	3.70875	3.45332	5.05514	9.05216	3.44061	5.64643	4.76072	5.99531	7.62858	6.1564	4.26722	Step 3~EC:1.1.1.157~Butryate pathway~Acetoacetyl-CoA => (S)-3-Hydroxybutyryl-CoA
K00074|Bacteroidales bacterium CF	3.90056	8.53287	4.78411	4.40244	5.12783	6.41409	3.48878	4.23201	5.61726	5.09297	5.02528	4.85537	Step 3~EC:1.1.1.157~Butryate pathway~Acetoacetyl-CoA => (S)-3-Hydroxybutyryl-CoA
K00074|Coprococcus catus	3.0744	3.7468	4.11032	5.01564	3.37769	8.20641	7.58315	5.54208	3.1696	6.29213	3.55584	4.99048	Step 3~EC:1.1.1.157~Butryate pathway~Acetoacetyl-CoA => (S)-3-Hydroxybutyryl-CoA
K00074|Flavonifractor plautii	4.16255	5.4984	6.12309	4.70029	4.36039	5.70614	3.93878	4.24006	3.84461	5.60551	4.11015	4.60931	Step 3~EC:1.1.1.157~Butryate pathway~Acetoacetyl-CoA => (S)-3-Hydroxybutyryl-CoA
K00074|Fusobacterium ulcerans	4.89686	6.13186	3.56143	5.33689	4.96294	4.86391	5.46394	2.37793	4.30916	4.92378	4.61631	4.82768	Step 3~EC:1.1.1.157~Butryate pathway~Acetoacetyl-CoA => (S)-3-Hydroxybutyryl-CoA
K01692|All other taxa	0.058428	0.307496	0.065502	0.632874	0.306716	0.29239	0.153396	0.310729	0	0.139914	0.387097	0.264766	Step 4~EC:4.2.1.17~Butryate pathway~(S)-3-Hydroxybutyryl-CoA => Crotonyl-CoA
K01692|Herbaspirillum rubrisubalbicans	0.376918	0	0.528182	0	0.0246274	0.371632	0	0.0951534	0	0	0	0	Step 4~EC:4.2.1.17~Butryate pathway~(S)-3-Hydroxybutyryl-CoA => Crotonyl-CoA
K01692|Gordonia terrae	0	0	0	0	0	0	0	0	0	0	0.690298	0	Step 4~EC:4.2.1.17~Butryate pathway~(S)-3-Hydroxybutyryl-CoA => Crotonyl-CoA
K01692|Gordonia sp. KTR9	0	0	0	0	0	0	0	0	0	0	0.636178	0	Step 4~EC:4.2.1.17~Butryate pathway~(S)-3-Hydroxybutyryl-CoA => Crotonyl-CoA
K01692|Microbacterium sp. No. 7	0	0	0	0	0	0	0.614442	0	0	0	0	0	Step 4~EC:4.2.1.17~Butryate pathway~(S)-3-Hydroxybutyryl-CoA => Crotonyl-CoA
K01692|Dietzia timorensis	0	0	0	0	0	0	0	0.465658	0	0.139914	0	0	Step 4~EC:4.2.1.17~Butryate pathway~(S)-3-Hydroxybutyryl-CoA => Crotonyl-CoA
K01692|Comamonas kerstersii	0	0	0	0.522422	0.023456	0.0121875	0	0	0	0	0	0	Step 4~EC:4.2.1.17~Butryate pathway~(S)-3-Hydroxybutyryl-CoA => Crotonyl-CoA
K01692|Corynebacterium glyciniphilum	0	0	0	0	0	0.555156	0	0	0	0	0	0	Step 4~EC:4.2.1.17~Butryate pathway~(S)-3-Hydroxybutyryl-CoA => Crotonyl-CoA
K01692|Corynebacterium terpenotabidum	0	0	0	0	0.37723	0	0	0	0	0	0	0	Step 4~EC:4.2.1.17~Butryate pathway~(S)-3-Hydroxybutyryl-CoA => Crotonyl-CoA
K01692|Microbacterium aurum	0	0	0	0	0.27687	0	0	0	0	0	0	0	Step 4~EC:4.2.1.17~Butryate pathway~(S)-3-Hydroxybutyryl-CoA => Crotonyl-CoA
K01692|Mycolicibacterium vanbaalenii	0.059346	0	0	0	0	0	0.0360538	0	0	0	0.150128	0	Step 4~EC:4.2.1.17~Butryate pathway~(S)-3-Hydroxybutyryl-CoA => Crotonyl-CoA
K01692|Mycolicibacterium vaccae	0.058428	0	0	0	0	0	0.0351162	0	0	0	0.150128	0	Step 4~EC:4.2.1.17~Butryate pathway~(S)-3-Hydroxybutyryl-CoA => Crotonyl-CoA
K01692|Mycolicibacterium gilvum PYR-GCK	0.0625896	0	0	0	0	0	0.0345358	0	0	0	0.137282	0	Step 4~EC:4.2.1.17~Butryate pathway~(S)-3-Hydroxybutyryl-CoA => Crotonyl-CoA
K01692|Mycolicibacterium chubuense	0.0625896	0	0	0	0	0	0	0	0	0	0.150128	0	Step 4~EC:4.2.1.17~Butryate pathway~(S)-3-Hydroxybutyryl-CoA => Crotonyl-CoA
K01692|Mycobacterium sp. NRRL B-3805	0	0.0290174	0.0973508	0.0221152	0	0	0.0377842	0	0	0	0.0164627	0	Step 4~EC:4.2.1.17~Butryate pathway~(S)-3-Hydroxybutyryl-CoA => Crotonyl-CoA
K01692|Mycolicibacterium neoaurum	0	0.0290174	0.0973508	0.0221152	0	0	0.0377842	0	0	0	0.0164627	0	Step 4~EC:4.2.1.17~Butryate pathway~(S)-3-Hydroxybutyryl-CoA => Crotonyl-CoA
K01692|Mycobacterium rhodesiae	0.0305658	0	0	0	0	0	0.153327	0	0	0	0	0	Step 4~EC:4.2.1.17~Butryate pathway~(S)-3-Hydroxybutyryl-CoA => Crotonyl-CoA
K01692|Mycobacterium chimaera	0	0	0	0.0218022	0	0	0.121212	0	0	0	0.0162286	0	Step 4~EC:4.2.1.17~Butryate pathway~(S)-3-Hydroxybutyryl-CoA => Crotonyl-CoA
K01692|Mycobacterium sp. MOTT36Y	0	0	0	0.0218022	0	0	0.121212	0	0	0	0.0162286	0	Step 4~EC:4.2.1.17~Butryate pathway~(S)-3-Hydroxybutyryl-CoA => Crotonyl-CoA
K01692|Mycobacterium smegmatis MC2 155	0.0589026	0.0290174	0	0	0	0	0.0392506	0	0	0	0.029006	0	Step 4~EC:4.2.1.17~Butryate pathway~(S)-3-Hydroxybutyryl-CoA => Crotonyl-CoA
K01692|Mycolicibacterium thermoresistibile	0	0.028902	0	0.0227408	0	0	0.0729818	0	0	0	0.028731	0	Step 4~EC:4.2.1.17~Butryate pathway~(S)-3-Hydroxybutyryl-CoA => Crotonyl-CoA
K01692|Mycobacterium intracellulare MOTT-02	0	0	0	0.0218022	0	0	0.114648	0	0	0	0.0162286	0	Step 4~EC:4.2.1.17~Butryate pathway~(S)-3-Hydroxybutyryl-CoA => Crotonyl-CoA
K01692|Mycobacterium paraintracellulare	0	0	0	0.0218022	0	0	0.114648	0	0	0	0.0162286	0	Step 4~EC:4.2.1.17~Butryate pathway~(S)-3-Hydroxybutyryl-CoA => Crotonyl-CoA
K01692|Mycobacterium sp. JS623	0.0667296	0	0	0.0206432	0	0	0.0354572	0	0	0	0.0130217	0	Step 4~EC:4.2.1.17~Butryate pathway~(S)-3-Hydroxybutyryl-CoA => Crotonyl-CoA
K01692|Mycobacterium sp. VKM Ac-1817D	0.0639394	0.0290174	0	0	0	0	0.0411412	0	0	0	0	0	Step 4~EC:4.2.1.17~Butryate pathway~(S)-3-Hydroxybutyryl-CoA => Crotonyl-CoA
K01692|Mycolicibacterium fortuitum	0.0639394	0.0290174	0	0	0	0	0.0411412	0	0	0	0	0	Step 4~EC:4.2.1.17~Butryate pathway~(S)-3-Hydroxybutyryl-CoA => Crotonyl-CoA
K01692|Mycobacterium sp. JLS	0.0305658	0.0286288	0	0.0221152	0	0	0.0370506	0	0	0	0.0133347	0	Step 4~EC:4.2.1.17~Butryate pathway~(S)-3-Hydroxybutyryl-CoA => Crotonyl-CoA
K01692|Mycobacterium sp. KMS	0.0305658	0.0286288	0	0.0221152	0	0	0.0370506	0	0	0	0.0133347	0	Step 4~EC:4.2.1.17~Butryate pathway~(S)-3-Hydroxybutyryl-CoA => Crotonyl-CoA
K01692|Mycobacterium sp. MCS	0.0305658	0.0286288	0	0.0221152	0	0	0.0370506	0	0	0	0.0133347	0	Step 4~EC:4.2.1.17~Butryate pathway~(S)-3-Hydroxybutyryl-CoA => Crotonyl-CoA
K01692|Mycolicibacterium goodii	0.0589026	0.0290174	0	0	0	0	0.0392506	0	0	0	0	0	Step 4~EC:4.2.1.17~Butryate pathway~(S)-3-Hydroxybutyryl-CoA => Crotonyl-CoA
K01715|Coprococcus sp. ART55/1	49.417	74.7677	67.8057	45.1663	54.4652	76.4305	49.3088	56.2466	53.401	51.3952	39.1117	47.8494	Step 4~EC:4.2.1.17~Butryate pathway~(S)-3-Hydroxybutyryl-CoA => Crotonyl-CoA
K01715|All other taxa	42.2062	52.4777	39.631	49.5915	46.9232	65.7792	50.1373	49.2568	43.4203	43.8308	52.9436	40.8925	Step 4~EC:4.2.1.17~Butryate pathway~(S)-3-Hydroxybutyryl-CoA => Crotonyl-CoA
K01715|Butyrivibrio proteoclasticus	36.1156	65.0337	45.4409	36.6817	39.2224	52.3138	41.9192	44.9127	34.5627	42.6915	32.3902	35.5433	Step 4~EC:4.2.1.17~Butryate pathway~(S)-3-Hydroxybutyryl-CoA => Crotonyl-CoA
K01715|Butyrivibrio hungatei	28.0647	47.6284	43.8073	31.437	33.3418	43.4117	39.297	38.9214	31.6926	37.6929	31.288	30.3352	Step 4~EC:4.2.1.17~Butryate pathway~(S)-3-Hydroxybutyryl-CoA => Crotonyl-CoA
K01715|Eubacterium hallii	18.3193	28.3886	22.5861	16.6321	14.4978	32.8552	21.4619	17.1686	16.3883	22.0716	18.3805	20.2556	Step 4~EC:4.2.1.17~Butryate pathway~(S)-3-Hydroxybutyryl-CoA => Crotonyl-CoA
K01715|Anaerostipes hadrus	20.2457	24.5413	22.7853	19.2837	18.7913	25.9766	17.3903	20.3903	14.7599	20.5334	11.9202	17.4674	Step 4~EC:4.2.1.17~Butryate pathway~(S)-3-Hydroxybutyryl-CoA => Crotonyl-CoA
K01715|Brachyspira murdochii	14.6845	20.7641	18.1031	13.665	16.0576	27.2217	15.7807	17.5989	12.819	15.3067	12.1113	15.7028	Step 4~EC:4.2.1.17~Butryate pathway~(S)-3-Hydroxybutyryl-CoA => Crotonyl-CoA
K01715|Brachyspira pilosicoli 95/1000	15.1126	21.0152	13.5409	9.90715	14.3625	19.8323	12.5099	13.7819	14.1911	15.945	11.6535	14.0997	Step 4~EC:4.2.1.17~Butryate pathway~(S)-3-Hydroxybutyryl-CoA => Crotonyl-CoA
K01715|Brachyspira intermedia	12.984	18.8397	16.4902	11.1773	12.5998	21.0042	13.3645	13.8685	12.5456	13.4873	8.61411	12.7892	Step 4~EC:4.2.1.17~Butryate pathway~(S)-3-Hydroxybutyryl-CoA => Crotonyl-CoA
K01715|Faecalibacterium prausnitzii L2-6	10.4488	21.2004	8.226	11.6965	16.4553	16.6015	12.5116	14.0603	9.64578	17.7576	14.6672	10.7159	Step 4~EC:4.2.1.17~Butryate pathway~(S)-3-Hydroxybutyryl-CoA => Crotonyl-CoA
K01715|Coprococcus catus	11.4629	16.6113	10.7776	8.01372	12.4103	19.8355	13.4564	12.6794	11.0573	13.9808	11.3764	7.67129	Step 4~EC:4.2.1.17~Butryate pathway~(S)-3-Hydroxybutyryl-CoA => Crotonyl-CoA
K01715|Fusobacterium ulcerans	9.49769	13.2465	10.224	9.05044	11.4625	12.7261	9.22972	11.3326	7.9624	12.2908	5.88548	10.1099	Step 4~EC:4.2.1.17~Butryate pathway~(S)-3-Hydroxybutyryl-CoA => Crotonyl-CoA
K01715|Intestinimonas butyriciproducens	14.5516	15.6419	6.79298	8.60637	12.1029	9.90176	11.1091	6.24574	10.8666	10.0627	8.20683	5.8351	Step 4~EC:4.2.1.17~Butryate pathway~(S)-3-Hydroxybutyryl-CoA => Crotonyl-CoA
K01715|Fusobacterium varium	8.60481	13.5219	8.796	8.1745	10.3421	11.4318	7.9403	9.09468	7.15815	9.67352	5.32163	8.80067	Step 4~EC:4.2.1.17~Butryate pathway~(S)-3-Hydroxybutyryl-CoA => Crotonyl-CoA
K01715|Fusobacterium gonidiaformans	8.03587	12.1734	9.39974	6.87649	9.22546	12.2399	9.05468	7.3129	7.34572	13.0988	6.16242	7.88623	Step 4~EC:4.2.1.17~Butryate pathway~(S)-3-Hydroxybutyryl-CoA => Crotonyl-CoA
K01715|Fusobacterium mortiferum	8.13027	12.3048	9.80406	6.24836	9.44244	13.9197	7.07034	8.58133	10.4334	8.2287	4.77351	8.40905	Step 4~EC:4.2.1.17~Butryate pathway~(S)-3-Hydroxybutyryl-CoA => Crotonyl-CoA
K01715|Butyrivibrio fibrisolvens	4.99841	7.36589	11.3314	10.6407	10.3139	3.69823	7.7179	21.9702	8.21086	5.76139	6.83929	8.1167	Step 4~EC:4.2.1.17~Butryate pathway~(S)-3-Hydroxybutyryl-CoA => Crotonyl-CoA
K01715|Brachyspira hyodysenteriae WA1	8.63786	10.1499	8.84642	8.72242	9.3295	11.7256	10.0389	8.64726	8.06235	8.47173	5.11929	7.57307	Step 4~EC:4.2.1.17~Butryate pathway~(S)-3-Hydroxybutyryl-CoA => Crotonyl-CoA
K01715|Clostridium cf. saccharolyticum K10	5.92387	9.54429	6.11604	4.23232	6.26432	10.046	6.93104	6.61593	4.85017	5.11489	5.96075	6.37389	Step 4~EC:4.2.1.17~Butryate pathway~(S)-3-Hydroxybutyryl-CoA => Crotonyl-CoA
K01715|Roseburia hominis	3.87188	4.65309	8.8127	9.35303	9.7761	6.07831	3.5541	11.04	6.34004	4.89978	5.0555	4.43725	Step 4~EC:4.2.1.17~Butryate pathway~(S)-3-Hydroxybutyryl-CoA => Crotonyl-CoA
K01715|Eubacterium rectale ATCC 33656	4.15891	3.55146	7.73968	6.74969	8.80917	5.19287	3.00726	8.51179	7.76408	4.3866	5.64427	2.98426	Step 4~EC:4.2.1.17~Butryate pathway~(S)-3-Hydroxybutyryl-CoA => Crotonyl-CoA
K01715|Roseburia intestinalis XB6B4	4.14085	3.50822	6.15625	6.89499	6.6409	2.54676	5.58178	12.0338	4.76134	3.09392	3.28188	3.13708	Step 4~EC:4.2.1.17~Butryate pathway~(S)-3-Hydroxybutyryl-CoA => Crotonyl-CoA
K01715|Eubacterium sulci	3.75197	3.8927	6.73453	5.42687	2.8139	5.78868	4.49118	5.01827	5.30228	4.16636	5.06965	6.17743	Step 4~EC:4.2.1.17~Butryate pathway~(S)-3-Hydroxybutyryl-CoA => Crotonyl-CoA
K01782|Corynebacterium variabile	0	0.0948612	0	0	0	0	0	0	0	0	0	0.290664	Step 4~EC:4.2.1.17~Butryate pathway~(S)-3-Hydroxybutyryl-CoA => Crotonyl-CoA
K01782|Corynebacterium glyciniphilum	0	0	0	0	0	0	0	0	0	0	0	0.291656	Step 4~EC:4.2.1.17~Butryate pathway~(S)-3-Hydroxybutyryl-CoA => Crotonyl-CoA
K01782|Corynebacterium terpenotabidum	0	0.0474306	0	0	0	0	0	0	0	0	0	0.138018	Step 4~EC:4.2.1.17~Butryate pathway~(S)-3-Hydroxybutyryl-CoA => Crotonyl-CoA
K01782|Neorhizobium sp. SOG26	0	0.00999298	0	0	0	0	0.030694	0	0	0	0	0	Step 4~EC:4.2.1.17~Butryate pathway~(S)-3-Hydroxybutyryl-CoA => Crotonyl-CoA
K01782|Rhizobium sp. NT-26	0	0.009551	0	0	0	0	0.030557	0	0	0	0	0	Step 4~EC:4.2.1.17~Butryate pathway~(S)-3-Hydroxybutyryl-CoA => Crotonyl-CoA
K01782|Rhizobium gallicum	0	0.0099785	0	0	0	0	0.0206352	0	0	0	0	0	Step 4~EC:4.2.1.17~Butryate pathway~(S)-3-Hydroxybutyryl-CoA => Crotonyl-CoA
K01782|Shinella sp. HZN7	0	0.0095788	0	0	0	0	0.0187846	0	0	0	0	0	Step 4~EC:4.2.1.17~Butryate pathway~(S)-3-Hydroxybutyryl-CoA => Crotonyl-CoA
K01782|Agrobacterium sp. H13-3	0	0.00953716	0	0	0	0	0.0182212	0	0	0	0	0	Step 4~EC:4.2.1.17~Butryate pathway~(S)-3-Hydroxybutyryl-CoA => Crotonyl-CoA
K01782|All other taxa	0	0	0	0	0	0	0.0223792	0	0	0	0	0	Step 4~EC:4.2.1.17~Butryate pathway~(S)-3-Hydroxybutyryl-CoA => Crotonyl-CoA
K01782|Rhizobium favelukesii	0	0.0099067	0	0	0	0	0.0100117	0	0	0	0	0	Step 4~EC:4.2.1.17~Butryate pathway~(S)-3-Hydroxybutyryl-CoA => Crotonyl-CoA
K01782|Agrobacterium fabrum	0	0	0	0	0	0	0.0178854	0	0	0	0	0	Step 4~EC:4.2.1.17~Butryate pathway~(S)-3-Hydroxybutyryl-CoA => Crotonyl-CoA
K01782|Agrobacterium rhizogenes	0	0	0	0	0	0	0.0178854	0	0	0	0	0	Step 4~EC:4.2.1.17~Butryate pathway~(S)-3-Hydroxybutyryl-CoA => Crotonyl-CoA
K01782|Rhizobium sp. IRBG74	0	0	0	0	0	0	0.0178854	0	0	0	0	0	Step 4~EC:4.2.1.17~Butryate pathway~(S)-3-Hydroxybutyryl-CoA => Crotonyl-CoA
K01782|Rhizobium sp. S41	0	0	0	0	0	0	0.0178854	0	0	0	0	0	Step 4~EC:4.2.1.17~Butryate pathway~(S)-3-Hydroxybutyryl-CoA => Crotonyl-CoA
K01782|Rhizobium sp. Kim5	0	0.0099785	0	0	0	0	0.00780114	0	0	0	0	0	Step 4~EC:4.2.1.17~Butryate pathway~(S)-3-Hydroxybutyryl-CoA => Crotonyl-CoA
K01782|Corynebacterium falsenii	0	0	0	0	0	0	0	0	0	0	0	0.0175872	Step 4~EC:4.2.1.17~Butryate pathway~(S)-3-Hydroxybutyryl-CoA => Crotonyl-CoA
K01782|Rhizobium leguminosarum bv. viciae 3841	0	0.00999298	0	0	0	0	0.00748378	0	0	0	0	0	Step 4~EC:4.2.1.17~Butryate pathway~(S)-3-Hydroxybutyryl-CoA => Crotonyl-CoA
K01782|Rhizobium sp. IE4771	0	0.0099785	0	0	0	0	0.00745612	0	0	0	0	0	Step 4~EC:4.2.1.17~Butryate pathway~(S)-3-Hydroxybutyryl-CoA => Crotonyl-CoA
K01782|Corynebacterium resistens	0	0	0	0	0	0	0	0	0	0	0	0.0171068	Step 4~EC:4.2.1.17~Butryate pathway~(S)-3-Hydroxybutyryl-CoA => Crotonyl-CoA
K01782|Rhizobium sp. N1341	0	0.00953716	0	0	0	0	0.00745612	0	0	0	0	0	Step 4~EC:4.2.1.17~Butryate pathway~(S)-3-Hydroxybutyryl-CoA => Crotonyl-CoA
K01782|Rhizobium sp. N731	0	0.00953716	0	0	0	0	0.00745612	0	0	0	0	0	Step 4~EC:4.2.1.17~Butryate pathway~(S)-3-Hydroxybutyryl-CoA => Crotonyl-CoA
K13767|Ruminococcus champanellensis	0	0	1.06639	0	0	1.04875	0.56489	0.517944	3.21196	0.579674	0	0	Step 4~EC:4.2.1.17~Butryate pathway~(S)-3-Hydroxybutyryl-CoA => Crotonyl-CoA
K00248|Butyrate-producing bacterium SM4/1	53.1184	81.3741	97.3971	65.8806	68.083	96.0991	71.6685	89.6031	63.6824	78.925	62.2354	48.0802	Step 5~EC:1.3.8.1~Butryate pathway~Crotonyl-CoA => Butanoyl-CoA
K00248|Butyrivibrio proteoclasticus	49.9111	89.1439	76.7605	56.4285	56.7892	98.241	56.7133	76.4256	47.3638	64.4382	52.1947	49.6764	Step 5~EC:1.3.8.1~Butryate pathway~Crotonyl-CoA => Butanoyl-CoA
K00248|Roseburia hominis	35.4769	68.2455	51.1963	47.3683	50.3822	66.2331	55.7109	49.8102	45.9525	62.019	40.8202	42.0703	Step 5~EC:1.3.8.1~Butryate pathway~Crotonyl-CoA => Butanoyl-CoA
K00248|All other taxa	46.1702	57.8925	43.9947	47.8453	39.366	62.6524	49.707	48.8161	47.3623	49.5094	47.88	46.2539	Step 5~EC:1.3.8.1~Butryate pathway~Crotonyl-CoA => Butanoyl-CoA
K00248|Porphyromonas gingivalis W83	24.0834	42.3341	51.8702	32.2737	44.0354	46.1437	28.7403	34.9314	46.7963	35.0229	38.2182	21.0289	Step 5~EC:1.3.8.1~Butryate pathway~Crotonyl-CoA => Butanoyl-CoA
K00248|Eubacterium rectale ATCC 33656	19.8284	27.643	29.5153	31.0889	35.5099	34.9888	26.4616	31.3765	26.3579	26.2125	19.1932	21.4786	Step 5~EC:1.3.8.1~Butryate pathway~Crotonyl-CoA => Butanoyl-CoA
K00248|Odoribacter splanchnicus	9.91059	18.873	17.6993	13.1273	11.5238	16.0343	8.57927	14.7552	14.9925	10.2445	16.9888	11.5575	Step 5~EC:1.3.8.1~Butryate pathway~Crotonyl-CoA => Butanoyl-CoA
K00248|Eubacterium sulci	17.466	11.5675	9.3673	12.4017	14.9412	9.5234	9.50929	11.3147	13.7165	12.0788	14.0007	18.7265	Step 5~EC:1.3.8.1~Butryate pathway~Crotonyl-CoA => Butanoyl-CoA
K00248|Clostridium beijerinckii NCIMB 8052	8.42171	14.0087	11.5406	7.83544	9.91695	15.4566	11.193	9.1685	11.9462	12.9656	6.81001	10.6747	Step 5~EC:1.3.8.1~Butryate pathway~Crotonyl-CoA => Butanoyl-CoA
K00248|Oscillibacter valericigenes	8.3119	11.9196	11.2876	8.11396	6.69928	14.1734	9.46984	7.86598	13.4317	9.87791	7.15993	9.9435	Step 5~EC:1.3.8.1~Butryate pathway~Crotonyl-CoA => Butanoyl-CoA
K00248|Brachyspira pilosicoli 95/1000	5.52074	10.958	11.3691	10.4345	6.79052	10.9911	8.56105	9.74676	10.0691	10.8242	9.76	8.18426	Step 5~EC:1.3.8.1~Butryate pathway~Crotonyl-CoA => Butanoyl-CoA
K00248|Alkaliphilus oremlandii	5.9195	10.0808	8.85252	7.31108	6.11729	9.44672	6.84449	8.65717	7.61917	8.46234	8.07021	6.55909	Step 5~EC:1.3.8.1~Butryate pathway~Crotonyl-CoA => Butanoyl-CoA
K00248|Brachyspira intermedia	4.95555	8.47113	8.85879	7.50337	5.0498	9.59217	6.29661	7.19404	7.57847	9.56967	7.00459	6.36565	Step 5~EC:1.3.8.1~Butryate pathway~Crotonyl-CoA => Butanoyl-CoA
K00248|Acetoanaerobium sticklandii	4.83646	8.00879	7.54052	7.04134	5.10351	9.33838	6.40355	6.84519	6.54549	6.73814	6.60514	5.61873	Step 5~EC:1.3.8.1~Butryate pathway~Crotonyl-CoA => Butanoyl-CoA
K00248|Clostridium saccharolyticum WM1	4.04072	5.30302	3.88206	5.74652	5.56859	7.94215	6.10813	6.62079	8.7652	8.03988	6.39067	9.54199	Step 5~EC:1.3.8.1~Butryate pathway~Crotonyl-CoA => Butanoyl-CoA
K00248|Fusobacterium nucleatum subsp. nucleatum ATCC 25586	3.94588	12.9315	4.55976	6.84939	5.09427	9.23563	3.95209	3.32683	2.92038	12.5119	3.7792	4.34016	Step 5~EC:1.3.8.1~Butryate pathway~Crotonyl-CoA => Butanoyl-CoA
K00248|Brachyspira murdochii	4.54587	6.86468	7.30933	6.28804	5.03375	7.02977	4.5792	5.34832	6.38036	6.64881	7.51434	5.43525	Step 5~EC:1.3.8.1~Butryate pathway~Crotonyl-CoA => Butanoyl-CoA
K00248|Clostridioides difficile 630	4.72316	7.02624	7.34001	5.86794	4.98112	6.65488	6.87137	6.43575	5.95443	6.52248	5.30157	4.78722	Step 5~EC:1.3.8.1~Butryate pathway~Crotonyl-CoA => Butanoyl-CoA
K00248|Brachyspira hyodysenteriae WA1	4.03153	6.87291	7.43953	5.79664	4.89772	7.0985	4.60197	5.04228	6.45905	8.41268	5.94978	5.06513	Step 5~EC:1.3.8.1~Butryate pathway~Crotonyl-CoA => Butanoyl-CoA
K00248|Clostridium tetani E88	4.35919	12.2832	6.56724	3.87124	4.00329	9.79439	3.77136	4.36509	4.11025	6.70516	3.23682	5.02363	Step 5~EC:1.3.8.1~Butryate pathway~Crotonyl-CoA => Butanoyl-CoA
K00248|Porphyromonas asaccharolytica	3.54742	5.27788	6.59893	4.93535	4.77283	7.64598	4.71777	6.28114	4.81276	4.25796	5.3476	3.87936	Step 5~EC:1.3.8.1~Butryate pathway~Crotonyl-CoA => Butanoyl-CoA
K00248|Ilyobacter polytropus	3.65261	5.15003	6.39312	5.18845	2.74791	6.14307	3.73275	5.08164	4.68058	4.16215	5.12989	4.43508	Step 5~EC:1.3.8.1~Butryate pathway~Crotonyl-CoA => Butanoyl-CoA
K01034|Eubacterium sulci	9.26967	10.551	6.7872	11.5705	18.3355	10.9271	11.3922	10.7806	12.9073	6.76155	18.7981	14.7859	Step 6~EC:2.8.3.8~Butryate pathway~Butyryl-CoA => Butyrate
K01034|Fusobacterium gonidiaformans	0	1.87627	0.020562	2.09036	0	0.27103	0	0.546402	0.300889	13.673	0	0	Step 6~EC:2.8.3.8~Butryate pathway~Butyryl-CoA => Butyrate
K01034|Clostridium sp. SY8519	1.37452	0.613424	0.345661	1.43018	1.4202	1.2467	2.56238	1.47369	0.0325974	3.18816	0.408336	0.754224	Step 6~EC:2.8.3.8~Butryate pathway~Butyryl-CoA => Butyrate
K01034|All other taxa	0	0.150562	0.804216	1.92976	1.68869	1.36314	0	0.456004	0.293347	1.18882	0.451786	0	Step 6~EC:2.8.3.8~Butryate pathway~Butyryl-CoA => Butyrate
K01034|Fusobacterium nucleatum subsp. nucleatum ATCC 25586	0	0.596052	0	1.0796	0	0.269422	0	0	0.129093	4.06654	0	0	Step 6~EC:2.8.3.8~Butryate pathway~Butyryl-CoA => Butyrate
K01034|Coprococcus catus	0	0.411102	0	0.441308	0.605928	1.26776	0	0	0	0	0	0	Step 6~EC:2.8.3.8~Butryate pathway~Butyryl-CoA => Butyrate
K01034|Snodgrassella alvi	0	0	0.612087	0.211226	0.269714	0.265975	0	0.774446	0.495334	0	0.0802532	0	Step 6~EC:2.8.3.8~Butryate pathway~Butyryl-CoA => Butyrate
K01034|Bibersteinia trehalosi USDA-ARS-USMARC-192	0	0	0	0.249974	0	0.345384	1.86654	0	0.030489	0	0	0	Step 6~EC:2.8.3.8~Butryate pathway~Butyryl-CoA => Butyrate
K01035|Odoribacter splanchnicus	18.1201	14.1732	23.0622	34.1882	11.9471	25.31	24.0793	16.2549	23.4535	20.4175	27.3392	19.282	Step 6~EC:2.8.3.8~Butryate pathway~Butyryl-CoA => Butyrate
K01035|Eubacterium sulci	12.6189	11.8616	18.0439	13.4608	14.2016	19.2249	23.4647	11.7306	13.3225	18.8886	22.7494	9.65387	Step 6~EC:2.8.3.8~Butryate pathway~Butyryl-CoA => Butyrate
K01035|All other taxa	3.27735	5.51622	3.02971	9.73509	2.82227	5.20467	4.57939	4.39746	6.34881	7.47625	3.09063	1.16431	Step 6~EC:2.8.3.8~Butryate pathway~Butyryl-CoA => Butyrate
K01035|Clostridium sp. SY8519	6.63108	3.29868	3.02763	5.32005	2.68227	1.83175	5.59894	5.30179	3.18043	2.7157	7.50157	4.58721	Step 6~EC:2.8.3.8~Butryate pathway~Butyryl-CoA => Butyrate
K01035|Vibrio mediterranei	2.2083	4.48324	4.75073	3.13877	0	3.67994	4.46349	2.95441	5.12149	6.96294	3.85517	1.8867	Step 6~EC:2.8.3.8~Butryate pathway~Butyryl-CoA => Butyrate
K01035|Fusobacterium gonidiaformans	0	4.43034	0	1.71273	0	0	0	0	0	12.1359	0	0	Step 6~EC:2.8.3.8~Butryate pathway~Butyryl-CoA => Butyrate
K01035|Clostridium argentinense	1.11458	0.660284	1.51044	1.8843	0	1.85318	1.34089	1.57141	1.92652	1.17547	2.09811	2.43702	Step 6~EC:2.8.3.8~Butryate pathway~Butyryl-CoA => Butyrate
K01035|Flavonifractor plautii	2.05393	0.629045	0.983204	3.07833	1.7295	0.157176	0.555906	1.75487	0.857107	0.160556	1.3945	2.00379	Step 6~EC:2.8.3.8~Butryate pathway~Butyryl-CoA => Butyrate
K01035|Intestinimonas butyriciproducens	0.90623	1.96285	0.603292	1.02473	0.645428	0.625928	0.907752	0.962255	1.71874	0.999952	1.99266	0.922073	Step 6~EC:2.8.3.8~Butryate pathway~Butyryl-CoA => Butyrate
K01035|Alkaliphilus metalliredigens	0.56985	1.00669	1.48344	0.544416	0	1.02282	2.56639	1.00688	0.733915	1.21747	1.13981	1.42469	Step 6~EC:2.8.3.8~Butryate pathway~Butyryl-CoA => Butyrate
K01035|Anaerostipes hadrus	0	1.03158	0.438746	1.44785	0.205764	1.90842	0	1.71947	0.487528	1.22234	0.364878	0.995408	Step 6~EC:2.8.3.8~Butryate pathway~Butyryl-CoA => Butyrate
K00634|Prevotella ruminicola	195.487	220.085	275.891	254.719	154.443	275.381	214.11	246.659	283.023	194.191	252.798	175.57	Step 6~EC:2.3.1.19~Butryate pathway~Butyryl-CoA => Butanoylphosphate
K00634|Butyrivibrio proteoclasticus	18.9289	36.1254	40.6604	38.6233	47.1028	38.5749	31.9062	33.305	15.9527	23.4575	19.2248	26.2947	Step 6~EC:2.3.1.19~Butryate pathway~Butyryl-CoA => Butanoylphosphate
K00634|All other taxa	2.49503	3.8178	2.13214	9.06712	3.63155	2.39029	4.3522	1.34755	2.38158	5.4298	1.40435	2.19821	Step 6~EC:2.3.1.19~Butryate pathway~Butyryl-CoA => Butanoylphosphate
K00929|Prevotella ruminicola	87.8652	103.245	127.421	130.44	76.6241	131.659	95.1379	104.589	130.14	95.327	137.686	92.8947	Step 6~EC:2.7.2.7~Butryate pathway~Butanoyl phosphate => Butyrate
K00929|Butyrivibrio hungatei	12.62	13.8556	18.451	14.0013	16.8177	12.5647	13.8443	13.0411	7.67284	10.3948	7.75769	11.494	Step 6~EC:2.7.2.7~Butryate pathway~Butanoyl phosphate => Butyrate
K00929|Butyrivibrio proteoclasticus	12.3549	14.4999	17.5982	14.2722	17.4924	13.0454	12.9308	12.7508	7.72488	9.53622	7.14885	11.4273	Step 6~EC:2.7.2.7~Butryate pathway~Butanoyl phosphate => Butyrate
K00929|All other taxa	8.15483	6.84173	12.3676	15.8264	6.43468	8.91077	13.2516	7.50469	8.05014	9.04145	10.9951	6.75735	Step 6~EC:2.7.2.7~Butryate pathway~Butanoyl phosphate => Butyrate
K00929|Mogibacterium diversum	12.6827	6.49701	9.6631	7.88739	10.1643	8.94523	7.72577	6.89586	6.58247	9.84259	10.246	9.99851	Step 6~EC:2.7.2.7~Butryate pathway~Butanoyl phosphate => Butyrate
K00929|Eggerthella sp. YY7918	3.97697	3.45046	3.84784	4.2784	9.0975	5.0759	9.34597	8.18201	6.1343	8.84814	12.0205	11.0292	Step 6~EC:2.7.2.7~Butryate pathway~Butanoyl phosphate => Butyrate
K00929|Clostridium sp. SY8519	6.60096	3.98744	5.09893	8.55837	6.14425	5.71696	6.67469	5.37269	7.54011	6.91431	7.06006	7.55244	Step 6~EC:2.7.2.7~Butryate pathway~Butanoyl phosphate => Butyrate
K00929|Coprococcus sp. ART55/1	4.1929	9.29428	6.92374	7.54252	5.13052	4.80249	4.0259	7.54848	3.88684	4.15838	3.41428	3.60178	Step 6~EC:2.7.2.7~Butryate pathway~Butanoyl phosphate => Butyrate
K00929|Collinsella aerofaciens	4.37975	2.50109	2.45838	3.99351	10.1087	2.34737	4.86854	5.91141	3.93171	4.25053	7.65571	6.61066	Step 6~EC:2.7.2.7~Butryate pathway~Butanoyl phosphate => Butyrate
K00929|Prevotella denticola	5.48244	3.68498	2.11495	6.69106	3.83628	5.62314	6.12898	5.38843	6.3357	3.40617	5.30535	3.13021	Step 6~EC:2.7.2.7~Butryate pathway~Butanoyl phosphate => Butyrate
K00929|Prevotella jejuni	2.34476	1.69537	2.1299	2.84343	1.18559	1.64575	2.55407	1.3308	2.42699	1.9772	2.13129	1.35189	Step 6~EC:2.7.2.7~Butryate pathway~Butanoyl phosphate => Butyrate
K00929|Olsenella uli	2.9969	1.16477	0.237376	1.75304	2.90752	1.35455	1.99352	1.79717	1.95049	1.95575	2.25639	3.24632	Step 6~EC:2.7.2.7~Butryate pathway~Butanoyl phosphate => Butyrate
