# Supplementary material for: Microbiome-informed study of the mechanistic basis of methane inhibition by Asparagopsis taxiformis in dairy cattle
Source: mBio. 2024 Jul 2;15(8):e00782-24. doi: 10.1128/mbio.00782-24 (PMC11323727; doi:10.1128/mbio.00782-24)
Supplement: Data Set S2 — Effect of Asparagopsis taxiformis on hydrogenases (CPM) in metagenomics sequencing across treatments. [file mbio.00782-24-s0002.xlsx]

## Sheet: Sheet1
	Period 1							Period 2							Period 3
	Mean				Significance			Mean				Significance			Mean				Significance
	C_P1	HAT_P1	LAT_P1	O_P1	C vs HAT	C vs LAT	C vs O	C_P2	HAT_P2	LAT_P2	O_P2	C vs HAT	C vs LAT	C vs O	C_P3	HAT_P3	LAT_P3	O_P3	C vs HAT	C vs LAT	C vs O
Alternative and sensory hydrogenases	0.144238	0.0204594	0.0711477	0.131359	0.0770339	0.295255	0.903469	0	0.0761769	0.0500179	0.109615	0.182113	0.14116	0.0476283	0.0519027	0.110371	0.0798196	0.134388	0.458019	0.754132	0.179548
Bifurcating hydrogenases	519.523	428.948	476.13	475.397	0.033346	0.29204	0.206257	517.304	447.399	503.587	455.037	0.101147	0.513767	0.012168	519.829	500.858	510.984	544.627	0.614463	0.744985	0.22315
Cofactor-coupled bidirectional hydrogenases	2.92279	1.79851	1.98208	2.40379	0.0987253	0.11462	0.301541	3.11111	1.60628	2.44019	2.2801	0.0269404	0.331434	0.235923	3.1334	2.32354	3.44145	3.79532	0.311333	0.674592	0.392876
Energy-converting hydrogenases	38.6871	41.1927	37.3294	36.4731	0.644501	0.768343	0.546553	39.1368	35.4824	36.3132	44.7898	0.383586	0.473645	0.210741	34.7066	38.492	41.7922	32.4657	0.380466	0.242545	0.424745
Fermentative hydrogenases	825.129	840.105	828.07	783.371	0.751214	0.934572	0.252702	839.69	826.208	833.558	811.725	0.766529	0.892546	0.438935	880.821	884.816	880.258	861.329	0.921794	0.983353	0.41095
Methanogenic hydrogenases	81.0061	32.4495	57.3793	45.4957	0.0438768	0.242031	0.063992	62.4843	23.2605	59.8025	51.1397	0.0117827	0.624328	0.0442918	52.2034	57.6799	56.2703	71.1843	0.586658	0.555175	0.0542245
Respiratory hydrogenases	102.102	45.2274	79.8491	68.1139	0.00485022	0.234034	0.0292791	86.1415	41.8327	83.886	67.0008	0.00545797	0.727559	0.0162307	77.4104	81.6601	87.9232	93.6583	0.65492	0.115256	0.0833086
Sensory hydrogenases	306.403	286.113	321.63	307.118	0.421116	0.261353	0.968012	303.017	298.691	311.588	341.716	0.802179	0.610904	0.0114338	353.062	326.858	325.742	335.799	0.165774	0.252243	0.138352
