# Supplementary material for: Microbiome-informed study of the mechanistic basis of methane inhibition by Asparagopsis taxiformis in dairy cattle
Source: mBio. 2024 Jul 2;15(8):e00782-24. doi: 10.1128/mbio.00782-24 (PMC11323727; doi:10.1128/mbio.00782-24)
Supplement: Data Set S3 — Asparagopsis taxiformis impact on bacterial composition in 16S rRNA sequencing across treatments. [file mbio.00782-24-s0003.xlsx]

## Sheet: Table S2A
	P1_C	P1_HAT	P1_LAT	P1_O	P2_C	P2_HAT	P2_LAT	P2_O	P3_C	P3_HAT	P3_LAT	P3_O	P4_C	P4_HAT	P4_LAT	P4_O
k__Bacteria;p__Firmicutes	73.7074	68.6858	62.0806	58.2946	67.9341	65.4469	68.7316	62.9979	63.2881	65.8637	61.3545	69.5236	67.9563	71.609	66.0884	71.5747
k__Bacteria;p__Bacteroidetes	22.3366	26.4659	33.3021	36.1979	26.7273	30.6804	26.5836	32.3299	31.6555	28.7277	33.1726	25.1661	25.9509	23.6219	26.2311	23.4846
k__Bacteria;p__Actinobacteria	1.36835	1.01826	0.78624	0.981751	1.22456	0.864391	1.48705	1.19182	1.43183	1.46866	2.04726	1.62279	1.83828	1.87893	2.00323	1.65334
k__Bacteria;p__Fibrobacteres	0.233096	0.484271	0.601216	0.925061	0.588771	0.490682	0.646903	0.648868	0.923419	0.728781	0.904576	0.888467	1.12801	0.716126	0.931825	1.11288
k__Bacteria;p__Tenericutes	0.607546	0.900263	1.02852	0.608258	0.706889	0.652097	0.746647	0.618077	0.744958	0.548709	0.601835	0.792934	0.511136	0.566823	0.641448	0.44584
k__Bacteria;p__Spirochaetes	0.353325	0.385381	0.624909	0.555419	0.425157	0.458032	0.53047	0.758012	0.460805	0.478759	0.587913	0.613939	0.612183	0.330335	0.60117	0.497999
k__Bacteria;p__TM7	0.639796	0.49189	0.520977	0.652078	0.547308	0.436161	0.525324	0.579175	0.520629	0.296242	0.42312	0.484659	0.483302	0.465696	0.45711	0.545281
k__Bacteria;p__SR1	0.315232	0.495824	0.580931	0.395623	0.473009	0.594681	0.344281	0.32601	0.248733	0.234017	0.388594	0.334378	0.262688	0.262579	0.405272	0.288992
k__Bacteria;p__Cyanobacteria	0.209577	0.268842	0.0982112	0.187118	0.884941	0.0641713	0.0805011	0.232935	0.401827	0.146949	0.181313	0.256977	0.994076	0.191018	0.3917	0.115948
k__Bacteria;p__Fusobacteria	0.00219515	0.529684	0.0174277	0.886928	0.0445847	0.0377728	0.0107987	0.0231998	0.00557446	1.19687	0.000842779	0.0010684	0.00312653	0.00112873	1.94252	0
k__Bacteria;p__Proteobacteria	0.0796465	0.198234	0.229356	0.202082	0.303396	0.21117	0.242881	0.181676	0.248342	0.227731	0.215707	0.173625	0.169882	0.223578	0.203783	0.197095
k__Bacteria;__	0.10267	0.049737	0.0229413	0.0533748	0.0440566	0.032478	0.0528282	0.0376397	0.029935	0.0587441	0.0406368	0.114588	0.0274505	0.104354	0.0643394	0.0271099
k__Bacteria;p__WPS-2	0.0371978	0.0136986	0.0996214	0.0482341	0.0536636	0.0248772	0.0036587	0.0366723	0.0156993	0.00634335	0.0579381	0.0185069	0.0524041	0.0176732	0.0112688	0.0373963
k__Bacteria;p__Synergistetes	0.00503324	0.00692809	0.00401974	0.00123793	0.0210442	0.0024101	0.0036587	0.0175125	0.0133106	0.0103916	0.00800237	0	0.00697741	0.00702809	0.0157206	0.0118907
k__Bacteria;p__	0	0	0	0.0022378	0.00963208	0	0.00104534	0.0143327	0.0021318	0.0035819	0.00531769	0.00121102	0.00154634	0	0.00300038	0.00378432
k__Bacteria;p__Elusimicrobia	0	0.00152468	0.00115009	0.00223881	0	0	0	0.00104188	0.00292021	0.00115334	0.00352607	0.00393329	0	0.0015199	0.00300038	0.00182468
k__Bacteria;p__Armatimonadetes	0.00231875	0	0	0.00589234	0.00537001	0	0	0.00316361	0.00277526	0	0.00291363	0	0	0	0	0.00132072
k__Bacteria;p__GN02	0	0.0025997	0.000751428	0	0.00323909	0.00244767	0	0.00104188	0.00240815	0	0	0.000800208	0.000955087	0	0	0
k__Bacteria;p__Verrucomicrobia	0	0.00117702	0	0	0.00198472	0	0.00154267	0.00105454	0.00110134	0	0.0016897	0.000807347	0	0.00144672	0.00161223	0
k__Bacteria;p__Chloroflexi	0	0	0	0	0	0.00137593	0.00567352	0	0	0	0.00169384	0.000767224	0	0.000911937	0	0
k__Bacteria;p__Lentisphaerae	0	0	0	0	0	0	0.000771337	0	0	0	0	0	0.000773171	0	0.00348726	0
k__Bacteria;p__OD1	0	0	0.00108551	0	0	0	0	0	0	0.00173	0	0	0	0	0	0
k__Bacteria;p__Acidobacteria	0	0	0	0	0.000992359	0	0	0	0	0	0	0	0	0	0	0
k__Bacteria;p__Planctomycetes	0	0	0	0	0	0	0	0	0	0	0	0.000807347	0	0	0	0
k__Bacteria;p__[Thermi]	0	0	0	0	0	0	0.000746157	0	0	0	0	0	0	0	0	0

## Sheet: Table S2B
		Period 1								Period 2								Period 3								Period 4
		Mean				SEM				Mean				SEM				Mean				SEM				Mean				SEM				Treatment	Period	Treatment*Period
		C	HAT	LAT	O	C	HAT	LAT	O	C	HAT	LAT	O	C	HAT	LAT	O	C	HAT	LAT	O	C	HAT	LAT	O	C	HAT	LAT	O	C	HAT	LAT	O
1	k__Bacteria;__;__;__;__;__	0.102671	0.0497539	0.0229469	0.0533939	0.0419767	0.0238242	0.010749	0.019438	0.0440624	0.0324817	0.0528504	0.0376409	0.0234359	0.012405	0.0232393	0.00333678	0.0299362	0.0587547	0.0406445	0.114605	0.014837	0.0231262	0.0154316	0.0397369	0.0274547	0.104365	0.0643489	0.0271139	0.0125286	0.0213793	0.0197254	0.0183677	0.5986	0.8704	0.318
2	k__Bacteria;p__;c__;o__;f__;g__	0	0	0	0.00223989	0	0	0	0.00223989	0.00963219	0	0.00104534	0.0143328	0.00744892	0	0.00104534	0.0121533	0.0021321	0.00358213	0.00531908	0.00121114	0.00140708	0.00358213	0.00173573	0.00121114	0.00154664	0	0.00300118	0.00378474	0.00154664	0	0.00187773	0.00248622	NA	NA	NA
3	k__Bacteria;p__Actinobacteria;__;__;__;__	0	0	0	0	0	0	0	0	0	0	0.00111976	0.00140617	0	0	0.00111976	0.00140617	0	0	0	0	0	0	0	0	0.00223439	0	0.00275563	0.00104745	0.00223439	0	0.00172778	0.00104745	NA	NA	NA
4	k__Bacteria;p__Actinobacteria;c__Actinobacteria;o__Actinomycetales;f__Actinomycetaceae;__	0.00309167	0	0	0	0.00309167	0	0	0	0	0	0	0	0	0	0	0	0	0	0	0	0	0	0	0	0	0.00106784	0.00190523	0.0029634	0	0.00106784	0.00190523	0.0029634	NA	NA	NA
5	k__Bacteria;p__Actinobacteria;c__Actinobacteria;o__Actinomycetales;f__Actinomycetaceae;g__	0.011444	0.0654864	0.0164559	0.00630582	0.0077302	0.039564	0.00585804	0.00428851	0.0259939	0.0143291	0.0228279	0.00560877	0.00790229	0.00663289	0.00786153	0.00287558	0.013459	0.0178369	0.0135729	0.0181754	0.0063725	0.0111902	0.00464895	0.00702033	0.0228207	0.0203797	0.0150274	0	0.0177654	0.00601598	0.00617443	0	0.0492	0.5798	0.3005
6	k__Bacteria;p__Actinobacteria;c__Actinobacteria;o__Actinomycetales;f__Actinomycetaceae;g__Trueperella	0	0	0	0.0542922	0	0	0	0.0499883	0.00294403	0	0	0	0.00294403	0	0	0	0.0046641	0.031828	0	0	0.0046641	0.031828	0	0	0.00447313	0.0215845	0	0	0.00447313	0.0215845	0	0	0.486	0.7987	0.3105
7	k__Bacteria;p__Actinobacteria;c__Actinobacteria;o__Actinomycetales;f__Corynebacteriaceae;g__Corynebacterium	0	0.0126446	0.00875786	0.0247766	0	0.00870067	0.00785232	0.0204339	0.00406974	0.0032113	0.000746505	0.00261746	0.00298791	0.0032113	0.000746505	0.00165244	0.00123201	0.00260885	0.000846973	0.0116367	0.00123201	0.00260885	0.000846973	0.00879645	0.00832823	0.00301011	0.00978697	0.00132107	0.00378845	0.00134534	0.00425827	0.00132107	0.8653	0.4009	0.2955
8	k__Bacteria;p__Actinobacteria;c__Actinobacteria;o__Actinomycetales;f__Microbacteriaceae;__	0	0	0	0	0	0	0	0	0	0	0	0.00573036	0	0	0	0.00573036	0	0	0.00624623	0	0	0	0.00624623	0	0	0.00121603	0	0	0	0.00121603	0	0	NA	NA	NA
9	k__Bacteria;p__Actinobacteria;c__Actinobacteria;o__Actinomycetales;f__Microbacteriaceae;g__	0	0	0	0	0	0	0	0	0.00176642	0	0.00111976	0	0.00176642	0	0.00111976	0	0	0	0.00146477	0.00121114	0	0	0.00146477	0.00121114	0	0	0	0	0	0	0	0	NA	NA	NA
10	k__Bacteria;p__Actinobacteria;c__Actinobacteria;o__Actinomycetales;f__Microbacteriaceae;g__Curtobacterium	0	0.00152509	0	0	0	0.00152509	0	0	0	0	0.00291161	0	0	0	0.00189743	0	0	0	0	0.00161486	0	0	0	0.00161486	0	0.000711896	0.000705082	0	0	0.000711896	0.000705082	0	NA	NA	NA
11	k__Bacteria;p__Actinobacteria;c__Actinobacteria;o__Actinomycetales;f__Microbacteriaceae;g__Microbacterium	0	0.00381272	0.00275572	0	0	0.00381272	0.00173345	0	0.0011671	0	0.00231705	0	0.0011671	0	0.00231705	0	0.00069891	0	0.00112416	0	0.00069891	0	0.00112416	0	0.00238903	0.00698285	0	0.00458568	0.00238903	0.00613184	0	0.00270829	NA	NA	NA
12	k__Bacteria;p__Actinobacteria;c__Actinobacteria;o__Actinomycetales;f__Microbacteriaceae;g__Pseudoclavibacter	0	0	0.00115022	0	0	0	0.00115022	0	0.0011671	0	0	0	0.0011671	0	0	0	0.000734282	0	0	0	0.000734282	0	0	0	0	0.00091202	0	0	0	0.00091202	0	0	NA	NA	NA
13	k__Bacteria;p__Actinobacteria;c__Actinobacteria;o__Actinomycetales;f__Nocardiaceae;g__Rhodococcus	0	0	0	0.00141483	0	0	0	0.00141483	0.0007756	0.00341797	0	0	0.0007756	0.00266524	0	0	0.00179388	0	0	0	0.00179388	0	0	0	0.00277994	0.00112889	0	0	0.00277994	0.00112889	0	0	NA	NA	NA
14	k__Bacteria;p__Actinobacteria;c__Actinobacteria;o__Actinomycetales;f__Streptomycetaceae;g__Streptomyces	0	0	0	0	0	0	0	0	0	0.00154987	0	0	0	0.00154987	0	0	0.00069891	0.00173015	0	0	0.00069891	0.00173015	0	0	0	0	0	0	0	0	0	0	NA	NA	NA
15	k__Bacteria;p__Actinobacteria;c__Coriobacteriia;o__Coriobacteriales;f__Coriobacteriaceae;__	0.0741046	0.260664	0.07359	0.1655	0.0216265	0.133832	0.0186516	0.0774371	0.145487	0.134453	0.182786	0.166711	0.0718703	0.0546972	0.134143	0.0674516	0.0776134	0.152089	0.409441	0.0595289	0.0420285	0.0596147	0.254586	0.0197355	0.19206	0.171962	0.328177	0.124328	0.0863718	0.0649213	0.164507	0.0666497	0.2869	0.9179	0.5865
16	k__Bacteria;p__Actinobacteria;c__Coriobacteriia;o__Coriobacteriales;f__Coriobacteriaceae;g__	1.17405	0.592089	0.618596	0.657101	0.155945	0.118829	0.138386	0.0816548	0.934193	0.621603	1.11904	0.939975	0.32099	0.106332	0.221684	0.1753	1.21715	1.15717	1.47882	1.39994	0.208695	0.242849	0.28344	0.333558	1.4364	1.47444	1.51386	1.34533	0.185229	0.103433	0.300532	0.176728	0.2425	<.0001	0.4329
17	k__Bacteria;p__Actinobacteria;c__Coriobacteriia;o__Coriobacteriales;f__Coriobacteriaceae;g__Adlercreutzia	0.0329817	0.0266913	0.0220054	0.020154	0.00683959	0.0166371	0.00730043	0.013435	0.0190033	0.0260377	0.0412767	0.0226455	0.00655215	0.00760835	0.00793924	0.00498631	0.032301	0.0295417	0.046799	0.0266755	0.00460393	0.00896913	0.0112933	0.00841025	0.0479455	0.0759816	0.0467992	0.0577233	0.00404669	0.019065	0.00270488	0.0140175	0.2887	0.0002	0.5294
18	k__Bacteria;p__Actinobacteria;c__Coriobacteriia;o__Coriobacteriales;f__Coriobacteriaceae;g__Atopobium	0.0727487	0.0473321	0.0385599	0.0524585	0.0171902	0.0186581	0.0110717	0.00874387	0.0870401	0.0573379	0.106467	0.0460899	0.0170729	0.0110755	0.0151919	0.0104066	0.0805955	0.0729466	0.0825827	0.0995215	0.021678	0.0161642	0.0184087	0.0202117	0.112222	0.0950364	0.0749893	0.109318	0.00691754	0.0291925	0.0209002	0.0221849	0.2009	0.0047	0.3666
19	k__Bacteria;p__Actinobacteria;c__Coriobacteriia;o__Coriobacteriales;f__Coriobacteriaceae;g__Olsenella	0	0	0	0	0	0	0	0	0.0011671	0	0.00418137	0	0.0011671	0	0.00418137	0	0	0	0	0.00115088	0	0	0	0.00115088	0	0	0.00406953	0	0	0	0.00406953	0	NA	NA	NA
20	k__Bacteria;p__Armatimonadetes;c__SJA-176;o__RB046;f__;g__	0.00231875	0	0	0.00589294	0.00231875	0	0	0.00434596	0.00537038	0	0	0.00316389	0.00254439	0	0	0.00316389	0.00277589	0	0.00291491	0	0.00117909	0	0.00291491	0	0	0	0	0.00132107	0	0	0	0.00132107	NA	NA	NA
21	k__Bacteria;p__Bacteroidetes;c__Bacteroidia;o__Bacteroidales;__;__	0.0719286	0.205965	0.358351	0.31613	0.0281339	0.0354511	0.137703	0.0555388	0.320106	0.228293	0.143184	0.256745	0.13854	0.0513918	0.0383398	0.0491174	0.308298	0.193364	0.24544	0.158051	0.0699701	0.0605402	0.0644809	0.0594022	0.170777	0.120387	0.217071	0.199023	0.0408997	0.0424388	0.0515041	0.0945281	0.5408	0.6929	0.1236
22	k__Bacteria;p__Bacteroidetes;c__Bacteroidia;o__Bacteroidales;f__;g__	2.80571	4.01185	4.80814	4.32158	0.553324	0.460221	0.612668	0.437042	3.70121	4.4938	4.12102	3.18798	1.20722	0.400093	0.510965	0.345646	3.35552	3.92457	4.24855	3.29135	0.532314	0.741463	0.421762	0.766482	3.43306	4.05668	3.39501	3.1425	0.476829	0.677693	0.513215	0.428869	0.0957	0.8141	0.8572
23	k__Bacteria;p__Bacteroidetes;c__Bacteroidia;o__Bacteroidales;f__[Paraprevotellaceae];__	0.00648175	0.0319826	0.026118	0.0360791	0.00490761	0.0184641	0.0151595	0.0209726	0.019728	0.0291527	0.0381885	0.0315044	0.0121129	0.0140708	0.0101416	0.011548	0.0210487	0.0199989	0.0157624	0.0339064	0.00721275	0.0058788	0.0107317	0.0102818	0.0152434	0.0288871	0.0247141	0.0174186	0.00678521	0.0131779	0.0125835	0.0155061	0.2587	0.4693	0.6619
24	k__Bacteria;p__Bacteroidetes;c__Bacteroidia;o__Bacteroidales;f__[Paraprevotellaceae];g__	0.499437	0.606036	0.942612	0.869887	0.201766	0.150423	0.20001	0.114409	0.668762	0.75566	0.304247	0.637895	0.221755	0.210374	0.0760804	0.0847357	0.824292	0.592316	0.720485	0.579115	0.132898	0.166711	0.107374	0.176971	0.648078	0.428085	0.722216	0.661435	0.0790915	0.136876	0.175256	0.177094	0.8835	0.7357	0.2848
25	k__Bacteria;p__Bacteroidetes;c__Bacteroidia;o__Bacteroidales;f__[Paraprevotellaceae];g__[Prevotella]	0.0211144	0.0463977	0.0382457	0.0463903	0.00758184	0.0122059	0.00680151	0.0167862	0.0260144	0.025553	0.0231874	0.0366629	0.00717864	0.00184402	0.0121912	0.00846667	0.0346656	0.0261007	0.0277732	0.0243816	0.00589662	0.00684784	0.00626702	0.00872561	0.0297693	0.0181286	0.0261527	0.0189619	0.00874961	0.00415074	0.00873339	0.00789077	NA	NA	NA
26	k__Bacteria;p__Bacteroidetes;c__Bacteroidia;o__Bacteroidales;f__[Paraprevotellaceae];g__CF231	0.286973	0.301492	0.582757	0.55085	0.121708	0.0751314	0.071514	0.0910311	0.361812	0.493912	0.44202	0.490751	0.114796	0.10308	0.0982638	0.0904861	0.567351	0.365699	0.450947	0.419347	0.101712	0.0831607	0.0247606	0.108137	0.321308	0.201881	0.336196	0.312379	0.0777329	0.0936895	0.0918386	0.117426	0.3368	0.084	0.5443
27	k__Bacteria;p__Bacteroidetes;c__Bacteroidia;o__Bacteroidales;f__[Paraprevotellaceae];g__YRC22	0.470967	0.368293	0.603397	0.803298	0.134386	0.056559	0.0812118	0.137023	0.548728	0.591847	0.429396	0.614736	0.21379	0.113978	0.0946516	0.0797088	0.607231	0.47922	0.469264	0.475002	0.0709486	0.1093	0.0423524	0.132884	0.449461	0.31988	0.494673	0.559986	0.0966251	0.0751482	0.0686589	0.125079	0.4334	0.8523	0.5499
28	k__Bacteria;p__Bacteroidetes;c__Bacteroidia;o__Bacteroidales;f__Bacteroidaceae;g__Bacteroides	0	0.0467012	0.063262	0.400627	0	0.0455248	0.063262	0.393591	0.0230796	0.00229379	0.381927	0	0.0230796	0.00229379	0.381927	0	0	0.121051	0.0014052	0	0	0.121051	0.0014052	0	0	0	0	0	0	0	0	0	0.7346	0.1991	0.7035
29	k__Bacteria;p__Bacteroidetes;c__Bacteroidia;o__Bacteroidales;f__Bacteroidaceae;g__BF311	0.0524595	0.104764	0.0851912	0.0836475	0.0210732	0.0425086	0.0240585	0.0355497	0.0817636	0.0802727	0.122429	0.10158	0.0267871	0.020546	0.0355099	0.0306327	0.0883568	0.130803	0.113874	0.108698	0.0271633	0.0479905	0.0383572	0.0401187	0.151373	0.103358	0.0748311	0.107208	0.0635111	0.0306843	0.0215417	0.0407288	0.7646	0.2755	0.9852
30	k__Bacteria;p__Bacteroidetes;c__Bacteroidia;o__Bacteroidales;f__BS11;g__	0.0216862	0.00473235	0.0246183	0.0461119	0.00992832	0.00366363	0.0166732	0.0322514	0.0232768	0.00770803	0.0452659	0.00985809	0.0209374	0.00508274	0.0392924	0.00898756	0.0113851	0.031349	0.0179557	0.014518	0.00563119	0.0289892	0.00865662	0.0107769	0.0483758	0.0151028	0.0157032	0.0147708	0.0130609	0.0106918	0.00815496	0.0147708	0.2487	0.687	0.7841
31	k__Bacteria;p__Bacteroidetes;c__Bacteroidia;o__Bacteroidales;f__p-2534-18B5;g__	0	0	0	0	0	0	0	0	0	0.00261919	0.00373253	0.00358983	0	0.00180631	0.00373253	0.00358983	0	0	0.0503063	0	0	0	0.0503063	0	0.00525587	0.00121603	0	0.0014817	0.00525587	0.00121603	0	0.0014817	0.6167	0.285	0.5536
32	k__Bacteria;p__Bacteroidetes;c__Bacteroidia;o__Bacteroidales;f__Porphyromonadaceae;g__Porphyromonas	0	0.00235516	0	0.146845	0	0.00235516	0	0.0960753	0.0190997	0.0203882	0.00574938	0	0.015681	0.0203882	0.00574938	0	0	0.103311	0.00168625	0	0	0.103311	0.00168625	0	0	0	0.00796162	0	0	0	0.00796162	0	0.744	0.3849	0.1414
33	k__Bacteria;p__Bacteroidetes;c__Bacteroidia;o__Bacteroidales;f__Prevotellaceae;__	0.516378	0.502038	0.580279	0.791604	0.11765	0.171788	0.0503191	0.124687	0.526404	0.481011	0.38388	0.668727	0.158452	0.11069	0.0272118	0.0422524	0.698432	0.546549	0.757835	0.368373	0.136938	0.130393	0.182428	0.076485	0.371499	0.392392	0.46148	0.458847	0.0509341	0.0804407	0.116715	0.0901089	0.5275	0.2146	0.2525
34	k__Bacteria;p__Bacteroidetes;c__Bacteroidia;o__Bacteroidales;f__Prevotellaceae;g__	0.518956	0.48401	0.649668	1.27846	0.241491	0.172948	0.0904295	0.306245	0.613656	0.573026	0.496273	1.05948	0.170583	0.186263	0.0856791	0.0671246	0.945877	0.674518	0.880793	0.641886	0.136612	0.189178	0.0817791	0.241076	0.668964	0.524011	0.552619	0.683596	0.20424	0.139298	0.154354	0.220566	0.2256	0.7896	0.1369
35	k__Bacteria;p__Bacteroidetes;c__Bacteroidia;o__Bacteroidales;f__Prevotellaceae;g__Prevotella	14.6549	15.1767	18.7987	23.3799	3.88133	2.39225	1.25625	1.39146	16.27	18.6509	17.491	21.8339	3.62389	3.14584	1.94812	1.77207	19.946	18.2449	21.0124	16.5003	2.14807	3.54668	1.45412	3.57771	15.353	14.1799	16.4591	14.2956	1.79729	3.09987	3.35467	3.08097	0.4373	0.3395	0.4873
36	k__Bacteria;p__Bacteroidetes;c__Bacteroidia;o__Bacteroidales;f__RF16;g__	0.0297217	0.0415388	0.0892515	0.0828802	0.0107339	0.0146973	0.0302162	0.0180104	0.0227844	0.0392733	0.0320757	0.033272	0.00562355	0.00741947	0.0114887	0.012339	0.11501	0.0374538	0.0628019	0.0495348	0.079118	0.0139056	0.022727	0.0149651	0.0462514	0.0467319	0.130796	0.0317818	0.0126888	0.0349089	0.0557589	0.0159889	0.145	0.4828	0.3244
37	k__Bacteria;p__Bacteroidetes;c__Bacteroidia;o__Bacteroidales;f__S24-7;g__	2.38141	4.53417	5.65658	3.05408	0.478456	0.795413	1.08155	0.271386	3.50263	4.2056	2.12767	3.36422	0.768543	0.62656	0.295479	0.30215	4.13707	3.23991	4.10159	2.50353	0.466034	0.347401	0.400287	0.415606	4.24215	3.18764	3.3157	2.97952	0.32505	0.539566	0.65022	0.364815	0.21	0.618	0.0342
38	k__Bacteria;p__Bacteroidetes;c__Flavobacteriia;o__Flavobacteriales;f__[Weeksellaceae];g__Chryseobacterium	0	0	0	0	0	0	0	0	0	0	0	0	0	0	0	0	0	0.00116182	0.00124925	0.0010687	0	0.00116182	0.00124925	0.0010687	0	0	0	0	0	0	0	0	NA	NA	NA
39	k__Bacteria;p__Chloroflexi;c__Anaerolineae;o__Anaerolineales;f__Anaerolinaceae;g__SHD-231	0	0	0	0	0	0	0	0	0	0.00137627	0.00567691	0	0	0.00137627	0.0028085	0	0	0	0.00169395	0.000767254	0	0	0.00169395	0.000767254	0	0.00091202	0	0	0	0.00091202	0	0	NA	NA	NA
40	k__Bacteria;p__Cyanobacteria;c__4C0d-2;o__YS2;f__;g__	0.00651371	0.00515483	0.0125418	0.0565878	0.00651371	0.00515483	0.00862219	0.0269871	0.0269412	0.00602587	0.00931482	0.0342654	0.0150052	0.00450703	0.00619062	0.0203306	0.0746481	0.0038336	0.0344025	0.0255247	0.0474273	0.00163962	0.0247437	0.0199783	0.0418095	0.0155295	0.0223687	0.0444064	0.0244629	0.0121863	0.0103385	0.0256658	0.0406	0.689	0.5164
41	k__Bacteria;p__Cyanobacteria;c__Chloroplast;o__Rhodophyta;f__;g__	0	0	0.00413301	0	0	0	0.00413301	0	0	0	0.000746505	0	0	0	0.000746505	0	0	0.00115344	0.00412278	0	0	0.00115344	0.00412278	0	0	0	0	0	0	0	0	0	NA	NA	NA
42	k__Bacteria;p__Cyanobacteria;c__Chloroplast;o__Streptophyta;f__;g__	0.203102	0.263745	0.081543	0.130587	0.122774	0.0897877	0.0644955	0.025685	0.858159	0.058149	0.0704831	0.198681	0.516819	0.0215562	0.0299958	0.0988851	0.327208	0.142	0.142817	0.231485	0.216702	0.0517754	0.049747	0.156947	0.952474	0.175508	0.369428	0.071558	0.501672	0.0573147	0.294357	0.0170751	0.0741	0.1773	0.4415
43	k__Bacteria;p__Elusimicrobia;c__Elusimicrobia;o__Elusimicrobiales;f__Elusimicrobiaceae;g__	0	0.00152509	0.00115022	0	0	0.00152509	0.00115022	0	0	0	0	0.00104188	0	0	0	0.00104188	0.0029204	0.00115344	0.00352649	0.0028653	0.00213941	0.00115344	0.00287585	0.00179263	0	0.00152003	0.00300118	0.00182486	0	0.00152003	0.00187773	0.00107641	NA	NA	NA
44	k__Bacteria;p__Fibrobacteres;c__Fibrobacteria;o__Fibrobacterales;f__Fibrobacteraceae;g__Fibrobacter	0.233101	0.484404	0.601325	0.925256	0.0796992	0.137159	0.224425	0.309362	0.588788	0.4907	0.647064	0.648884	0.318188	0.0867956	0.207153	0.18289	0.923503	0.728908	0.904778	0.888609	0.255983	0.253889	0.193226	0.332488	1.12814	0.716198	0.931978	1.11296	0.502447	0.169997	0.268811	0.583251	0.2681	0.152	0.8914
45	k__Bacteria;p__Firmicutes;__;__;__;__	0.0143566	0.0226618	0.0315684	0.0189646	0.00710794	0.00523766	0.0079183	0.00920317	0.0320832	0.0346342	0.0291035	0.0302704	0.00626418	0.00929472	0.00754357	0.0112188	0.0375336	0.0204499	0.0437182	0.0294888	0.00861414	0.00511581	0.00949053	0.00943714	0.0287582	0.0292279	0.0274832	0.05054	0.0126739	0.0124108	0.00330014	0.015888	NA	NA	NA
46	k__Bacteria;p__Firmicutes;c__Bacilli;o__Bacillales;__;__	0.00541042	0.0134072	0.0064768	0	0.00541042	0.00850524	0.00501163	0	0.011671	0.0170115	0.0196465	0	0.011671	0.0104927	0.0091281	0	0	0.0343755	0.00337249	0.00734724	0	0.0168028	0.00337249	0.0045007	0	0	0.0253612	0.00523725	0	0	0.0116391	0.00523725	NA	NA	NA
47	k__Bacteria;p__Firmicutes;c__Bacilli;o__Bacillales;f__Paenibacillaceae;g__Paenibacillus	0	0.00117758	0	0	0	0.00117758	0	0	0	0.00137627	0	0.000703087	0	0.00137627	0	0.000703087	0.000734282	0	0.000846973	0.00115088	0.000734282	0	0.000846973	0.00115088	0	0	0.000705082	0	0	0	0.000705082	0	NA	NA	NA
48	k__Bacteria;p__Firmicutes;c__Bacilli;o__Lactobacillales;f__;g__	0	0.00507176	0	0	0	0.00269689	0	0	0	0.00206649	0.0015447	0.00179491	0	0.00206649	0.0015447	0.00179491	0	0.00173015	0	0	0	0.00173015	0	0	0	0.00138619	0.00335226	0	0	0.00138619	0.00335226	0	NA	NA	NA
49	k__Bacteria;p__Firmicutes;c__Bacilli;o__Lactobacillales;f__Enterococcaceae;g__Enterococcus	0	0.00270267	0	0	0	0.00167769	0	0	0	0	0	0	0	0	0	0	0	0	0	0	0	0	0	0	0.00143342	0	0	0	0.00143342	0	0	0	NA	NA	NA
50	k__Bacteria;p__Firmicutes;c__Bacilli;o__Lactobacillales;f__Lactobacillaceae;g__Lactobacillus	0.0303167	0.0256004	0.0198131	0.0191426	0.00986934	0.00856258	0.00815392	0.00359674	0.0440183	0.0114162	0.0759115	0.0293449	0.0212139	0.00156888	0.0651182	0.0105086	0.0235456	0.0134228	0.0289404	0.0210007	0.00837906	0.00600167	0.00682074	0.0141866	0.0379596	0.0283343	0.0279267	0.0242181	0.023539	0.00716055	0.017219	0.00782347	0.8693	0.8219	0.8957
51	k__Bacteria;p__Firmicutes;c__Bacilli;o__Lactobacillales;f__Lactobacillaceae;g__Pediococcus	0.00146343	0	0	0	0.00146343	0	0	0	0	0	0	0	0	0	0	0	0	0	0.00146477	0.000800288	0	0	0.00146477	0.000800288	0	0	0	0	0	0	0	0	NA	NA	NA
52	k__Bacteria;p__Firmicutes;c__Bacilli;o__Lactobacillales;f__Leuconostocaceae;g__Leuconostoc	0	0.00560761	0.00172533	0	0	0.0035296	0.00172533	0	0	0	0	0	0	0	0	0	0.00266711	0	0	0	0.00164114	0	0	0	0.00143342	0	0	0	0.00143342	0	0	0	NA	NA	NA
53	k__Bacteria;p__Firmicutes;c__Bacilli;o__Lactobacillales;f__Leuconostocaceae;g__Weissella	0	0	0.00130081	0.00514659	0	0	0.00130081	0.00364525	0.0146954	0.00882927	0.0155328	0.0313806	0.0118541	0.0031296	0.00591128	0.0119533	0.00794739	0.00164012	0.0105638	0.00624958	0.00306135	0.00164012	0.00320679	0.00267551	0.00328278	0.00441192	0.005928	0.0029634	0.00233209	0.00324618	0.00174359	0.0029634	NA	NA	NA
54	k__Bacteria;p__Firmicutes;c__Bacilli;o__Lactobacillales;f__Streptococcaceae;g__Lactococcus	0	0.00152509	0.00162853	0.00373315	0	0.00152509	0.00162853	0.00373315	0.0023342	0	0.00360954	0	0.0023342	0	0.00191017	0	0	0.00156531	0	0.00115088	0	0.00156531	0	0.00115088	0	0	0.000705082	0	0	0	0.000705082	0	NA	NA	NA
55	k__Bacteria;p__Firmicutes;c__Bacilli;o__Lactobacillales;f__Streptococcaceae;g__Streptococcus	0.0483318	0.268222	0.0178057	0.0514327	0.0147664	0.196447	0.00537769	0.0218674	0.0763133	0.012401	0.0455837	0.0529713	0.0303898	0.00184607	0.0174106	0.024058	0.0281593	0.0647159	0.0418131	0.0479019	0.010759	0.0270003	0.00626631	0.0144367	0.0417561	0.0226546	0.84623	0.0181052	0.00858452	0.00768927	0.796445	0.00528378	0.9873	0.9793	0.0343
56	k__Bacteria;p__Firmicutes;c__Clostridia;o__Clostridiales;__;__	16.2942	8.67427	10.1942	12.449	2.07062	1.33482	0.923654	0.86043	14.3819	11.5267	15.3456	15.7861	1.789	1.47525	1.17288	0.644335	16.6537	14.9611	13.908	16.4906	0.890583	1.36353	0.570186	1.44471	15.3815	17.0958	13.4253	17.1965	0.819349	1.24847	0.956038	1.90798	0.0004	<.0001	0.0193
57	k__Bacteria;p__Firmicutes;c__Clostridia;o__Clostridiales;f__;g__	14.0763	11.1102	11.4945	9.86	1.30522	1.61577	0.669582	0.721224	10.6178	10.5125	11.1341	9.0984	1.22084	1.02291	0.775368	0.552885	9.8467	9.42506	10.0416	11.7519	0.603552	1.81802	0.582388	1.45846	12.4475	12.4313	9.74117	12.0338	0.726908	1.01947	1.03231	1.55329	0.4254	0.0783	0.3476
58	k__Bacteria;p__Firmicutes;c__Clostridia;o__Clostridiales;f__[Mogibacteriaceae];g__	2.72157	1.96007	1.82283	1.97401	0.264559	0.316854	0.144311	0.173423	2.191	2.17155	2.36373	2.17126	0.276093	0.0965206	0.306208	0.164413	2.2276	2.24511	2.45787	2.56752	0.189968	0.216746	0.217403	0.203358	2.32651	2.433	2.34074	2.6362	0.176524	0.167879	0.271621	0.409565	0.7175	0.1287	0.459
59	k__Bacteria;p__Firmicutes;c__Clostridia;o__Clostridiales;f__[Mogibacteriaceae];g__Mogibacterium	0.004234	0.0131364	0.0178163	0.00671717	0.00261234	0.00705088	0.00504363	0.00671717	0.0177892	0.00775347	0.0149663	0.00895163	0.00618506	0.0036624	0.00935597	0.00433643	0.0157563	0.00746958	0.00797652	0.011431	0.00346336	0.00340349	0.00571046	0.00488068	0.0155897	0.0128081	0.010196	0.0203633	0.00875905	0.00849435	0.00462091	0.00569653	NA	NA	NA
60	k__Bacteria;p__Firmicutes;c__Clostridia;o__Clostridiales;f__[Tissierellaceae];g__Helcococcus	0	0.00305018	0	0.050999	0	0.00305018	0	0.0283944	0	0	0	0	0	0	0	0	0	0	0.000562082	0	0	0	0.000562082	0	0	0	0	0	0	0	0	0	0.0182	0.0012	0.0004
61	k__Bacteria;p__Firmicutes;c__Clostridia;o__Clostridiales;f__[Tissierellaceae];g__Parvimonas	0	0.0099806	0	0.00928448	0	0.00739693	0	0.00928448	0	0.00255251	0	0	0	0.00157107	0	0	0	0.0354804	0	0.00121114	0	0.0354804	0	0.00121114	0	0	0.00335226	0	0	0	0.00335226	0	0.0886	0.5925	0.7684
62	k__Bacteria;p__Firmicutes;c__Clostridia;o__Clostridiales;f__[Tissierellaceae];g__Peptoniphilus	0.00292686	0	0	0.0343095	0.00292686	0	0	0.0313066	0.0561603	0.00137627	0	0	0.0561603	0.00137627	0	0	0.00292669	0.0104354	0	0	0.00292669	0.0104354	0	0	0	0.000964762	1.95814	0	0	0.000964762	1.95814	0	0.8357	0.6665	0.4414
63	k__Bacteria;p__Firmicutes;c__Clostridia;o__Clostridiales;f__Christensenellaceae;g__	0.636278	0.470324	0.62419	0.502832	0.124489	0.0521601	0.158262	0.0938877	0.546803	0.476697	0.409651	0.325449	0.131237	0.0902936	0.0574983	0.0514418	0.46963	0.445804	0.488159	0.520277	0.0344008	0.110859	0.0559647	0.0473084	0.547596	0.541635	0.46108	0.621883	0.0844342	0.0801584	0.066878	0.137082	0.6501	0.0961	0.6628
64	k__Bacteria;p__Firmicutes;c__Clostridia;o__Clostridiales;f__Clostridiaceae;g__Clostridium	0.301786	0.137946	0.252919	0.25536	0.0327103	0.0185128	0.0472668	0.0296306	0.370267	0.225918	0.281	0.372558	0.0936215	0.0589232	0.090017	0.247618	0.379613	0.104454	0.302094	0.328432	0.0983627	0.0535393	0.0856175	0.0356027	0.36499	0.260929	0.317576	0.436655	0.0815838	0.0764032	0.0835224	0.0630378	0.0023	0.2647	0.2341
65	k__Bacteria;p__Firmicutes;c__Clostridia;o__Clostridiales;f__Dehalobacteriaceae;g__	0	0	0.00216802	0.00447811	0	0	0.00216802	0.00447811	0.0118636	0	0.00111976	0.00299709	0.00962471	0	0.00111976	0.00184114	0.00318313	0	0.000976515	0	0.00203048	0	0.000976515	0	0	0.0017369	0	0.00310965	0	0.00114056	0	0.00310965	NA	NA	NA
66	k__Bacteria;p__Firmicutes;c__Clostridia;o__Clostridiales;f__Eubacteriaceae;g__Anaerofustis	0.0539715	0.016133	0.030192	0.0157754	0.0112242	0.00318868	0.00853445	0.00780602	0.0487111	0.0227596	0.0497283	0.0556025	0.00923433	0.00734744	0.00942032	0.00846529	0.0348275	0.0391608	0.0363992	0.0411598	0.00334061	0.00799723	0.00501257	0.0103516	0.0308669	0.0466844	0.036195	0.0492522	0.0105746	0.00668049	0.00639646	0.0104862	NA	NA	NA
67	k__Bacteria;p__Firmicutes;c__Clostridia;o__Clostridiales;f__Eubacteriaceae;g__Pseudoramibacter_Eubacterium	0	0	0	0	0	0	0	0	0.00198491	0	0.00985599	0	0.00198491	0	0.00530926	0	0	0	0	0	0	0	0	0	0.0127804	0.00106784	0	0.003126	0.0127804	0.00106784	0	0.00180484	NA	NA	NA
68	k__Bacteria;p__Firmicutes;c__Clostridia;o__Clostridiales;f__Lachnospiraceae;__	2.36472	2.64733	2.44524	2.36445	0.245094	0.183016	0.0812861	0.0761683	2.80686	2.82111	2.82712	3.2311	0.299305	0.316422	0.200893	0.24575	2.36354	2.4606	2.19852	2.24096	0.191657	0.252141	0.114741	0.178089	2.35622	2.37959	2.69498	2.69044	0.171872	0.114612	0.229686	0.216126	0.7228	0.0015	0.7284
69	k__Bacteria;p__Firmicutes;c__Clostridia;o__Clostridiales;f__Lachnospiraceae;g__	4.15949	3.03346	2.86009	2.90949	0.422253	0.536945	0.638936	0.296979	2.70109	2.25365	2.99121	1.75487	0.694676	0.300931	0.153817	0.099902	2.17053	3.07566	4.33214	3.49555	0.613415	0.438146	0.34352	0.202855	4.3118	3.04809	3.15873	4.18391	0.5528	0.34367	0.412948	0.427707	0.6112	0.0013	0.004
70	k__Bacteria;p__Firmicutes;c__Clostridia;o__Clostridiales;f__Lachnospiraceae;g__Anaerostipes	0.00585373	0.00916125	0.00450874	0.0208995	0.00585373	0.00561595	0.00450874	0.0159028	0.0285901	0.00620571	0.0117703	0.00468848	0.0154299	0.00380407	0.00722275	0.00468848	0	0.00162824	0.00252937	0.030066	0	0.00162824	0.00252937	0.0285762	0.00926359	0	0.00483746	0	0.0068227	0	0.00483746	0	0.8726	0.2464	0.511
71	k__Bacteria;p__Firmicutes;c__Clostridia;o__Clostridiales;f__Lachnospiraceae;g__Butyrivibrio	11.3884	17.2498	10.3166	7.45672	1.79007	1.23718	0.9655	0.744278	11.2822	15.3473	13.0279	8.96717	0.865653	2.05636	0.766899	0.797703	10.4724	13.5485	8.60924	10.5055	0.916755	1.43404	0.747133	1.43405	10.6491	13.7576	10.0458	11.2161	0.596033	2.28383	0.672102	1.41927	<.0001	0.4155	0.0801
72	k__Bacteria;p__Firmicutes;c__Clostridia;o__Clostridiales;f__Lachnospiraceae;g__Clostridium	0	0	0	0	0	0	0	0	0	0.00275255	0.00298602	0	0	0.00275255	0.00298602	0	0.00244618	0	0	0	0.00244618	0	0	0	0	0.00395209	0	0	0	0.00395209	0	0	NA	NA	NA
73	k__Bacteria;p__Firmicutes;c__Clostridia;o__Clostridiales;f__Lachnospiraceae;g__Coprococcus	1.30447	1.17068	1.66563	1.29245	0.0578414	0.206947	0.202023	0.161844	1.52427	1.64145	1.38801	2.17926	0.118304	0.110042	0.217224	0.395215	1.64023	1.41351	1.41513	1.15457	0.275674	0.201803	0.225806	0.114664	1.46632	1.34504	1.70827	1.87555	0.386914	0.21059	0.254931	0.132059	0.414	0.0673	0.2878
74	k__Bacteria;p__Firmicutes;c__Clostridia;o__Clostridiales;f__Lachnospiraceae;g__Dorea	0	0.0515483	0	0	0	0.0515483	0	0	0.0492365	0.252429	0	0	0.0492365	0.0965643	0	0	0	0	0	0	0	0	0	0	0	0.00225778	0	0	0	0.00225778	0	0	0.0001	0.0005	0.0007
75	k__Bacteria;p__Firmicutes;c__Clostridia;o__Clostridiales;f__Lachnospiraceae;g__Lachnospira	0.0694893	0.0214784	0.0945762	0.0237028	0.0199757	0.00878915	0.0896288	0.0130136	0.106328	0.0438313	0.063863	0.0472962	0.0636546	0.0176028	0.0179142	0.0156191	0.0452475	0.00576718	0.0513122	0.0400695	0.00732093	0.00576718	0.0271259	0.0187821	0.0855797	0.0130723	0.125854	0.0363532	0.0285102	0.0130723	0.041032	0.014033	0.0019	0.2659	0.3555
76	k__Bacteria;p__Firmicutes;c__Clostridia;o__Clostridiales;f__Lachnospiraceae;g__Moryella	0.716171	1.26398	0.883305	0.733813	0.0682367	0.141575	0.128613	0.0969713	0.73504	1.05724	1.04616	0.66108	0.108668	0.168692	0.0452619	0.0465238	0.733458	1.08333	0.717248	0.822421	0.0317764	0.113786	0.0683236	0.069619	0.66969	0.775405	0.733677	0.61166	0.0684406	0.116084	0.065138	0.0685554	<.0001	0.0274	0.2261
77	k__Bacteria;p__Firmicutes;c__Clostridia;o__Clostridiales;f__Lachnospiraceae;g__Pseudobutyrivibrio	0.232744	0.0765429	0.536751	0.363731	0.0897882	0.036533	0.17181	0.151691	0.537458	0.242477	0.365951	0.938072	0.196911	0.0560404	0.207827	0.475968	0.313054	0.216669	0.271621	0.266728	0.0871203	0.071183	0.099209	0.120159	0.50171	0.147496	0.485911	0.602525	0.195902	0.0356036	0.132148	0.274505	0.0107	0.0643	0.321
78	k__Bacteria;p__Firmicutes;c__Clostridia;o__Clostridiales;f__Lachnospiraceae;g__Shuttleworthia	0.272843	0.32585	0.342134	0.595401	0.191391	0.105848	0.089988	0.215044	0.417891	0.492843	0.212475	0.659157	0.179956	0.114224	0.0456056	0.157275	0.467852	0.575052	0.504845	0.198078	0.110218	0.328181	0.167854	0.061026	0.323942	0.16183	0.391369	0.469887	0.136769	0.113891	0.184222	0.18541	0.3848	0.2662	0.3318
79	k__Bacteria;p__Firmicutes;c__Clostridia;o__Clostridiales;f__Lachnospiraceae;g__Syntrophococcus	0.371503	0.162898	0.229259	0.196007	0.0610691	0.0356401	0.0626909	0.0212048	0.277758	0.187726	0.295531	0.268482	0.0614922	0.0552794	0.0261032	0.060875	0.305632	0.242623	0.220105	0.316253	0.0597556	0.0182323	0.0351679	0.0850419	0.23614	0.2462	0.181134	0.341355	0.0238917	0.0476208	0.0144934	0.0705343	0.0696	0.586	0.3762
80	k__Bacteria;p__Firmicutes;c__Clostridia;o__Clostridiales;f__Peptostreptococcaceae;g__Filifactor	0	0.00305018	0	0.00212224	0	0.00305018	0	0.00212224	0	0	0	0	0	0	0	0	0	0.0036524	0	0	0	0.0036524	0	0	0	0	0	0	0	0	0	0	NA	NA	NA
81	k__Bacteria;p__Firmicutes;c__Clostridia;o__Clostridiales;f__Peptostreptococcaceae;g__Peptostreptococcus	0	0	0	0.00742758	0	0	0	0.00742758	0.00176642	0	0	0	0.00176642	0	0	0	0	0.0104354	0	0	0	0.0104354	0	0	0.00191122	0	0	0	0.00191122	0	0	0	NA	NA	NA
82	k__Bacteria;p__Firmicutes;c__Clostridia;o__Clostridiales;f__Ruminococcaceae;__	1.01952	0.577634	0.667355	0.900526	0.0507618	0.165182	0.149279	0.0919976	1.04621	0.753873	0.993668	1.20925	0.236478	0.12583	0.226772	0.266049	1.05634	0.743315	1.01883	1.34246	0.0452605	0.0682691	0.0999309	0.151955	1.02307	0.81106	0.940786	1.08091	0.143398	0.101817	0.143128	0.0836321	0.0005	0.0305	0.8918
83	k__Bacteria;p__Firmicutes;c__Clostridia;o__Clostridiales;f__Ruminococcaceae;g__	5.34112	3.22887	4.77807	4.48381	0.406944	0.651439	0.5349	0.568164	4.81165	3.73886	5.01554	4.06229	0.860523	0.807775	0.287762	0.376456	4.39932	4.17188	4.52016	5.51256	0.199268	0.551339	0.435995	0.418995	4.99148	4.64919	4.59922	5.29665	0.272855	0.321419	0.482136	0.395644	0.0048	0.2306	0.4947
84	k__Bacteria;p__Firmicutes;c__Clostridia;o__Clostridiales;f__Ruminococcaceae;g__Oscillospira	0.235524	0.277901	0.222777	0.173637	0.038683	0.0948361	0.0432772	0.073828	0.331203	0.365782	0.34324	0.192702	0.0539393	0.0627297	0.0602981	0.0213351	0.22381	0.318195	0.209998	0.248207	0.0151124	0.0515812	0.0370662	0.0267974	0.199517	0.162134	0.279783	0.20931	0.0395365	0.0454644	0.0868031	0.0487379	0.6182	0.0721	0.7589
85	k__Bacteria;p__Firmicutes;c__Clostridia;o__Clostridiales;f__Ruminococcaceae;g__Ruminococcus	5.35458	3.87811	6.23372	4.80125	0.911631	1.03663	1.18752	0.474402	4.88907	4.58212	4.1617	4.32046	0.843686	1.1033	0.564149	0.389138	4.05851	3.95604	3.49827	6.07784	0.623209	0.758702	0.67462	0.774472	3.51961	5.06053	5.03257	3.92471	0.84201	0.904064	0.982562	0.649891	0.6718	0.7358	0.1812
86	k__Bacteria;p__Firmicutes;c__Clostridia;o__Clostridiales;f__Veillonellaceae;__	0	0.109189	0.0204333	0.0380998	0	0.109189	0.0133878	0.0181892	0.016846	0.00843887	0.00231705	0.035945	0.0137071	0.00544394	0.00231705	0.035945	0.0191766	0.03442	0.0709552	0.00463103	0.0167285	0.0215646	0.0556474	0.00463103	0.0281836	0.0240165	0.0142514	0	0.0202552	0.0240165	0.0089514	0	0.9289	0.8434	0.6725
87	k__Bacteria;p__Firmicutes;c__Clostridia;o__Clostridiales;f__Veillonellaceae;g__	0.317306	0.510781	0.415828	0.482026	0.0474376	0.125542	0.0855925	0.0855389	0.377383	0.376379	0.430375	0.485789	0.104725	0.0532326	0.129426	0.135307	0.462537	0.598472	0.474783	0.246927	0.102286	0.203115	0.0619784	0.0577356	0.251872	0.301346	0.358103	0.234727	0.0561431	0.0711797	0.0596695	0.0870286	0.311	0.0359	0.6208
88	k__Bacteria;p__Firmicutes;c__Clostridia;o__Clostridiales;f__Veillonellaceae;g__Acidaminococcus	0.0298801	0.0781545	0.0510387	0.122319	0.0161668	0.0291725	0.0208818	0.0376955	0.0934219	0.0637868	0.0366061	0.12297	0.0509766	0.0269393	0.0195937	0.052422	0.0659006	0.120571	0.052265	0.0330901	0.0335906	0.076315	0.013301	0.0262837	0.0238884	0.0300004	0.0723101	0.0121643	0.00994327	0.0282543	0.0441002	0.0106663	0.9204	0.0251	0.6818
89	k__Bacteria;p__Firmicutes;c__Clostridia;o__Clostridiales;f__Veillonellaceae;g__Anaerovibrio	0.0860363	0.122718	0.137175	0.0775591	0.0435063	0.0243158	0.0418949	0.0400102	0.0337543	0.0619216	0.136397	0.0440225	0.00724223	0.0241313	0.0270992	0.00993821	0.0279236	0.0868955	0.0342992	0.0459453	0.00573952	0.049994	0.0116952	0.0182941	0.0637656	0.0808653	0.0715777	0.0191443	0.0251823	0.0330703	0.0189267	0.00944488	0.0558	0.0302	0.2954
90	k__Bacteria;p__Firmicutes;c__Clostridia;o__Clostridiales;f__Veillonellaceae;g__Dialister	0.050959	0.159459	0.120725	0.284687	0.050959	0.159459	0.0547411	0.115198	0.602522	0.447475	0.269908	0.2649	0.465873	0.277798	0.242555	0.161032	0.334407	0.506754	0.431537	0.143153	0.221416	0.323323	0.180384	0.142146	0.21326	0.193348	0.395324	0.201946	0.103506	0.193348	0.266194	0.187038	0.6469	0.2609	0.6569
91	k__Bacteria;p__Firmicutes;c__Clostridia;o__Clostridiales;f__Veillonellaceae;g__Megasphaera	0	0.0175633	0.00638738	0.00512862	0	0.00530774	0.00638738	0.00362861	0.0168391	0.0131092	0.005299	0.0119817	0.0121934	0.00710266	0.00347325	0.0119817	0.0028487	0.212538	0.00492399	0.000832432	0.00181765	0.205728	0.00355549	0.000832432	0.00286684	0.00638414	0.0245401	0	0.00286684	0.00638414	0.0213483	0	0.0124	0.5664	0.8095
92	k__Bacteria;p__Firmicutes;c__Clostridia;o__Clostridiales;f__Veillonellaceae;g__Schwartzia	0.0492197	0.0731232	0.0991878	0.0571561	0.0222807	0.0198892	0.0259892	0.0218965	0.0699392	0.163956	0.0829578	0.0844837	0.0355548	0.0463688	0.0263539	0.0250746	0.0440963	0.0950395	0.0404667	0.0357497	0.0164264	0.0464665	0.00704196	0.0133989	0.0655122	0.102199	0.059612	0.0582549	0.0177855	0.0424014	0.0138254	0.0119155	0.2859	0.7246	0.9264
93	k__Bacteria;p__Firmicutes;c__Clostridia;o__Clostridiales;f__Veillonellaceae;g__Selenomonas	0.174816	0.0813991	0.189472	0.191151	0.0685173	0.0214024	0.0479553	0.0506902	0.117109	0.123669	0.126276	0.168568	0.0366852	0.02814	0.0339364	0.0811743	0.139146	0.10568	0.0669298	0.158831	0.0163721	0.0206473	0.0284111	0.0370651	0.104151	0.0533198	0.145744	0.0200051	0.00730008	0.00732211	0.0373647	0.00738507	0.2956	0.2344	0.1279
94	k__Bacteria;p__Firmicutes;c__Clostridia;o__Clostridiales;f__Veillonellaceae;g__Succiniclasticum	4.52071	4.04487	3.05109	3.7298	0.843213	0.492651	0.354474	0.499498	3.15785	2.82744	3.41144	2.73298	0.494524	0.184489	0.159273	0.322184	2.5675	2.98493	1.97983	3.26981	0.39383	0.249514	0.237194	0.881992	2.93797	2.76901	2.406	2.2545	0.277564	0.509213	0.142388	0.37802	0.1406	<.0001	0.4
95	k__Bacteria;p__Firmicutes;c__Clostridia;o__Clostridiales;f__Veillonellaceae;g__Veillonella	0	0.00686289	0	0	0	0.00686289	0	0	0	0	0	0	0	0	0	0	0.00110142	0	0	0	0.00110142	0	0	0	0.0100339	0	0	0	0.0100339	0	0	0	NA	NA	NA
96	k__Bacteria;p__Firmicutes;c__Erysipelotrichi;o__Erysipelotrichales;f__Erysipelotrichaceae;__	0.0456108	0.0249225	0.0447466	0.0427213	0.0206194	0.0155948	0.020109	0.0187866	0.0563686	0.0213387	0.0557219	0.0242672	0.0202761	0.0155628	0.0254647	0.018003	0.0172556	0.0485445	0.0396803	0.0534186	0.0172556	0.0194923	0.0146749	0.0164237	0.0303088	0.0103362	0.0356584	0.0324751	0.0185931	0.0103362	0.0157187	0.0199577	0.6005	0.689	0.6551
97	k__Bacteria;p__Firmicutes;c__Erysipelotrichi;o__Erysipelotrichales;f__Erysipelotrichaceae;g__	0.0484663	0.0811821	0.103518	0.0463434	0.0107627	0.0175243	0.019381	0.00600339	0.0608883	0.06918	0.0404834	0.0478084	0.0152874	0.00796212	0.00770989	0.00872356	0.0615221	0.0706929	0.0323408	0.0502254	0.0038769	0.0259321	0.00611973	0.016807	0.043704	0.0484613	0.0566675	0.0555602	0.0111586	0.0107645	0.00924262	0.0203191	0.3198	0.2333	0.2417
98	k__Bacteria;p__Firmicutes;c__Erysipelotrichi;o__Erysipelotrichales;f__Erysipelotrichaceae;g__[Eubacterium]	0.108881	0.294777	0.119002	0.0883662	0.0415727	0.0548388	0.0152259	0.0171571	0.105898	0.391556	0.227271	0.0840119	0.0430137	0.0856937	0.0764743	0.01382	0.126154	0.204771	0.0921677	0.18075	0.038546	0.0464961	0.0199761	0.0523972	0.0825971	0.39999	0.127911	0.180102	0.0309413	0.106811	0.0437779	0.0617235	<.0001	0.8166	0.764
99	k__Bacteria;p__Firmicutes;c__Erysipelotrichi;o__Erysipelotrichales;f__Erysipelotrichaceae;g__Asteroleplasma	0.00378218	0.000948564	0.00225437	0.0170832	0.00241279	0.000948564	0.00225437	0.00589236	0.00330185	0.00078416	0.00819207	0.0103446	0.0020281	0.00078416	0.00190971	0.00350937	0.00508142	0.00790377	0.00816031	0.00541461	0.00311207	0.00496337	0.00298401	0.0027036	0.00534077	0.00600725	0.0102375	0.00700183	0.00269641	0.00442597	0.00423901	0.002501	NA	NA	NA
100	k__Bacteria;p__Firmicutes;c__Erysipelotrichi;o__Erysipelotrichales;f__Erysipelotrichaceae;g__Bulleidia	0.659861	1.06902	0.588311	0.430067	0.0830054	0.340191	0.0609553	0.0631973	0.769288	0.784662	0.678259	0.80746	0.170312	0.111754	0.10185	0.180988	0.70848	0.755665	0.863358	0.673329	0.0593934	0.209467	0.185118	0.102024	0.691759	1.1604	0.997098	0.861826	0.16885	0.114988	0.23124	0.120885	0.0941	0.0615	0.3315
101	k__Bacteria;p__Firmicutes;c__Erysipelotrichi;o__Erysipelotrichales;f__Erysipelotrichaceae;g__L7A_E11	0.154613	0.206902	0.198407	0.11734	0.0342049	0.0393647	0.0444542	0.0186786	0.180729	0.190026	0.164747	0.0973764	0.0263088	0.0388584	0.0241756	0.0299036	0.0975528	0.114596	0.141099	0.113908	0.0196626	0.0243494	0.0247125	0.0134264	0.111756	0.172069	0.112431	0.121994	0.0243562	0.0233933	0.0155145	0.0118944	0.0589	0.1308	0.3114
102	k__Bacteria;p__Firmicutes;c__Erysipelotrichi;o__Erysipelotrichales;f__Erysipelotrichaceae;g__p-75-a5	0.182341	0.161946	0.154866	0.164465	0.0300324	0.0525117	0.0373151	0.0292709	0.137601	0.150347	0.145181	0.136776	0.0130459	0.044276	0.0293967	0.0186626	0.141201	0.144491	0.114086	0.186096	0.0169446	0.0183057	0.0143725	0.0440831	0.133255	0.161486	0.11859	0.139147	0.0233065	0.0270085	0.0267953	0.0198413	0.5588	0.706	0.9821
103	k__Bacteria;p__Firmicutes;c__Erysipelotrichi;o__Erysipelotrichales;f__Erysipelotrichaceae;g__RFN20	0.144316	0.0795751	0.129203	0.205655	0.0412404	0.0365864	0.0311784	0.0404377	0.051578	0.0599298	0.114203	0.133455	0.0239638	0.0166549	0.0221886	0.033521	0.0971181	0.0913829	0.116717	0.117562	0.02914	0.0313492	0.0133262	0.0346834	0.10558	0.123766	0.115709	0.10445	0.032088	0.027591	0.0286593	0.0328958	0.0968	0.6138	0.6738
104	k__Bacteria;p__Firmicutes;c__Erysipelotrichi;o__Erysipelotrichales;f__Erysipelotrichaceae;g__Sharpea	0.102696	4.84994	0.851854	0.620933	0.0428044	2.31238	0.405055	0.307233	2.11687	0.870829	0.274787	1.24209	1.35428	0.430077	0.120188	0.363015	0.380592	0.440527	1.85892	0.13312	0.0944758	0.245442	0.8036	0.0699346	1.47695	0.496965	1.35754	1.64059	0.830856	0.416017	0.689349	0.104918	0.7287	0.383	0.0971
105	k__Bacteria;p__Fusobacteria;c__Fusobacteriia;o__Fusobacteriales;f__Fusobacteriaceae;g__Fusobacterium	0	0.505506	0.0166782	0.132108	0	0.38722	0.0166782	0.0825366	0.0358056	0.037773	0.00849585	0.0232019	0.024362	0.0366369	0.00849585	0.0232019	0.00390225	1.03624	0.000843123	0.0010687	0.00390225	1.03624	0.000843123	0.0010687	0.000955612	0	0.0544742	0	0.000955612	0	0.0544742	0	0.2974	0.1481	0.7219
106	k__Bacteria;p__Fusobacteria;c__Fusobacteriia;o__Fusobacteriales;f__Leptotrichiaceae;g__	0.00219515	0.0244014	0.000751456	0.755496	0.00219515	0.0244014	0.000751456	0.707995	0.00878483	0	0.00231705	0	0.00630891	0	0.00231705	0	0.00167447	0.161227	0	0	0.00104847	0.161227	0	0	0.00127804	0.00112889	1.88858	0	0.00127804	0.00112889	1.88858	0	0.9617	0.3613	0.4541
107	k__Bacteria;p__GN02;c__BD1-5;o__;f__;g__	0	0.00260043	0.000751456	0	0	0.00160419	0.000751456	0	0.00323934	0.00244772	0	0.00104188	0.00199446	0.0016523	0	0.00104188	0.00240875	0	0	0.000800288	0.00101177	0	0	0.000800288	0.000955612	0	0	0	0.000955612	0	0	0	NA	NA	NA
108	k__Bacteria;p__Lentisphaerae;c__[Lentisphaeria];o__Victivallales;f__Victivallaceae;g__	0	0	0	0	0	0	0	0	0	0	0.00077235	0	0	0	0.00077235	0	0	0	0	0	0	0	0	0	0.00077332	0	0.00348817	0	0.00077332	0	0.00348817	0	NA	NA	NA
109	k__Bacteria;p__Proteobacteria;__;__;__;__	0	0.00991307	0.00300582	0	0	0.00991307	0.00300582	0	0.00153864	0	0	0	0.00153864	0	0	0	0	0	0	0	0	0	0	0	0	0	0	0	0	0	0	0	NA	NA	NA
110	k__Bacteria;p__Proteobacteria;c__Alphaproteobacteria;__;__;__	0.00144749	0.00117758	0.0194835	0	0.00144749	0.00117758	0.0120607	0	0	0	0.00313603	0	0	0	0.00313603	0	0	0	0	0	0	0	0	0	0.000955612	0.00091202	0.00174408	0	0.000955612	0.00091202	0.00174408	0	NA	NA	NA
111	k__Bacteria;p__Proteobacteria;c__Alphaproteobacteria;o__;f__;g__	0	0.0194132	0.00526019	0.00223906	0	0.011201	0.00526019	0.00223906	0.00832501	0.00270712	0.000798786	0.00107695	0.00220622	0.00165816	0.000798786	0.00107695	0.0121104	0.00484351	0.0118031	0.00659517	0.0103784	0.00225998	0.00774912	0.00484878	0.010314	0.0153736	0.0032268	0.00349835	0.00559079	0.013358	0.00148966	0.00349835	NA	NA	NA
112	k__Bacteria;p__Proteobacteria;c__Alphaproteobacteria;o__RF32;f__;g__	0.00849317	0.0262124	0.0104304	0.0368746	0.00849317	0.0111306	0.00641377	0.00571619	0.0254197	0.0291211	0.00871857	0.0228899	0.0114906	0.0148023	0.00373512	0.0194993	0.0305901	0	0.034531	0.0267392	0.0196707	0	0.00982201	0.0136308	0.00959221	0.0196793	0.0166407	0.0112776	0.00631144	0.0167955	0.00732841	0.00517093	0.3084	0.8631	0.0513
113	k__Bacteria;p__Proteobacteria;c__Alphaproteobacteria;o__Rhizobiales;__;__	0.00231875	0	0	0	0.00231875	0	0	0	0.00230796	0	0	0	0.00230796	0	0	0	0	0	0	0	0	0	0	0	0	0	0.00114314	0	0	0	0.00114314	0	NA	NA	NA
114	k__Bacteria;p__Proteobacteria;c__Alphaproteobacteria;o__Rhizobiales;f__Aurantimonadaceae;g__	0	0	0	0	0	0	0	0	0	0	0.0015447	0	0	0	0.0015447	0	0	0	0	0.000807428	0	0	0	0.000807428	0.0124885	0.00215904	0.00105762	0	0.00445685	0.00144427	0.00105762	0	NA	NA	NA
115	k__Bacteria;p__Proteobacteria;c__Alphaproteobacteria;o__Rhizobiales;f__Bradyrhizobiaceae;g__Bosea	0	0	0	0	0	0	0	0	0	0	0.00077235	0	0	0	0.00077235	0	0	0	0.00251263	0.00121114	0	0	0.00166925	0.00121114	0	0	0	0	0	0	0	0	NA	NA	NA
116	k__Bacteria;p__Proteobacteria;c__Alphaproteobacteria;o__Rhizobiales;f__Hyphomicrobiaceae;g__Devosia	0	0	0	0	0	0	0	0	0.0011671	0	0.00199696	0.00212414	0.0011671	0	0.00199696	0.00140997	0	0.00230687	0	0	0	0.00230687	0	0	0.00222395	0.00931501	0.00172959	0.0126272	0.00222395	0.00701117	0.00107153	0.00834198	NA	NA	NA
117	k__Bacteria;p__Proteobacteria;c__Alphaproteobacteria;o__Rhizobiales;f__Methylobacteriaceae;__	0	0	0	0	0	0	0	0	0	0	0.0015447	0	0	0	0.0015447	0	0.000975562	0	0	0	0.000975562	0	0	0	0	0.00106784	0	0	0	0.00106784	0	0	NA	NA	NA
118	k__Bacteria;p__Proteobacteria;c__Alphaproteobacteria;o__Rhizobiales;f__Methylobacteriaceae;g__	0.00154583	0	0	0	0.00154583	0	0	0	0	0	0	0	0	0	0	0	0	0	0	0	0	0	0	0	0.00430025	0	0.00451496	0	0.00430025	0	0.00451496	0	NA	NA	NA
119	k__Bacteria;p__Proteobacteria;c__Alphaproteobacteria;o__Rhizobiales;f__Methylobacteriaceae;g__Methylobacterium	0	0	0.00162853	0	0	0	0.00162853	0	0.00235523	0	0.00186626	0	0.00235523	0	0.00186626	0	0.00146856	0.00420973	0	0.000807428	0.00146856	0.00199399	0	0.000807428	0	0.00277239	0.00330585	0.00366607	0	0.00277239	0.00239963	0.00366607	NA	NA	NA
120	k__Bacteria;p__Proteobacteria;c__Alphaproteobacteria;o__Rhizobiales;f__Rhizobiaceae;g__Agrobacterium	0.0038305	0.00977213	0	0.00716241	0.0038305	0.00503856	0	0.00454418	0.00647687	0.00472767	0.0070918	0.00287186	0.00647687	0.00127549	0.0070918	0.00287186	0	0.00819966	0.00985887	0.00460717	0	0.00565102	0.00621696	0.00293973	0.0282407	0.0463542	0.0123298	0.0168768	0.0148632	0.0163748	0.00289058	0.012477	NA	NA	NA
121	k__Bacteria;p__Proteobacteria;c__Alphaproteobacteria;o__Rickettsiales;f__;g__	0.0176454	0.0212888	0.0273842	0.0119433	0.00762464	0.0113509	0.0130866	0.00768473	0.0195405	0.00803998	0.0330063	0.00828368	0.0144442	0.00467012	0.0230541	0.00663605	0.00902487	0.00366652	0.0127295	0.0257439	0.00317609	0.00225119	0.00681878	0.00690354	0.00933094	0.0309447	0.0127368	0.0197509	0.0052619	0.0158276	0.00717896	0.0178301	0.828	0.7963	0.5896
122	k__Bacteria;p__Proteobacteria;c__Alphaproteobacteria;o__Rickettsiales;f__mitochondria;__	0.00508216	0	0	0	0.00354809	0	0	0	0.00836175	0	0.00209068	0.0024608	0.00743029	0	0.00209068	0.0024608	0	0	0.00338789	0.00444086	0	0	0.00338789	0.00444086	0.014702	0.00421953	0.00639498	0	0.0083032	0.00278825	0.00639498	0	NA	NA	NA
123	k__Bacteria;p__Proteobacteria;c__Alphaproteobacteria;o__Rickettsiales;f__mitochondria;g__Zea	0	0.00863932	0.00450874	0	0	0.00689299	0.00450874	0	0.0129537	0.000917515	0	0.0024608	0.0129537	0.000917515	0	0.0024608	0	0.00469594	0	0.00262536	0	0.00469594	0	0.00161747	0	0.00355948	0	0	0	0.00355948	0	0	NA	NA	NA
124	k__Bacteria;p__Proteobacteria;c__Alphaproteobacteria;o__Sphingomonadales;f__Sphingomonadaceae;g__Sphingomonas	0	0.00152509	0.00108569	0	0	0.00152509	0.00108569	0	0	0	0	0	0	0	0	0	0	0	0	0.00204357	0	0	0	0.00128674	0.00191122	0	0	0.00330268	0.00191122	0	0	0.00330268	NA	NA	NA
125	k__Bacteria;p__Proteobacteria;c__Betaproteobacteria;o__Burkholderiales;__;__	0	0.00235516	0	0	0	0.00235516	0	0	0	0.00367006	0	0	0	0.00367006	0	0	0	0.00313063	0	0	0	0.00313063	0	0	0	0.00868286	0	0	0	0.00868286	0	0	NA	NA	NA
126	k__Bacteria;p__Proteobacteria;c__Betaproteobacteria;o__Burkholderiales;f__Alcaligenaceae;g__Sutterella	0.00146343	0.0200451	0.0126905	0.0177698	0.00146343	0.00499859	0.00798823	0.00698894	0.0294076	0.013635	0.00396749	0.00963011	0.0162697	0.0112315	0.0030938	0.00560938	0.0127125	0.00831851	0.00661794	0.00884916	0.00532474	0.00373939	0.0040891	0.00388493	0.00736654	0.00608014	0.00954096	0.0140588	0.00454273	0.00608014	0.00584769	0.00820745	NA	NA	NA
127	k__Bacteria;p__Proteobacteria;c__Betaproteobacteria;o__Burkholderiales;f__Comamonadaceae;g__Hylemonella	0	0	0	0	0	0	0	0	0.0011634	0.000964041	0.00104534	0	0.0011634	0.000964041	0.00104534	0	0	0	0	0	0	0	0	0	0	0	0	0.00116612	0	0	0	0.00116612	NA	NA	NA
128	k__Bacteria;p__Proteobacteria;c__Betaproteobacteria;o__Burkholderiales;f__Oxalobacteraceae;g__Massilia	0	0	0.000751456	0	0	0	0.000751456	0	0	0	0	0	0	0	0	0	0	0	0.00124925	0	0	0	0.00124925	0	0.00143342	0	0	0	0.00143342	0	0	0	NA	NA	NA
129	k__Bacteria;p__Proteobacteria;c__Betaproteobacteria;o__Neisseriales;f__Neisseriaceae;g__	0	0.00557909	0	0	0	0.00378015	0	0	0	0	0	0.00107695	0	0	0	0.00107695	0	0	0	0	0	0	0	0	0	0	0.00116272	0.00104745	0	0	0.00116272	0.00104745	NA	NA	NA
130	k__Bacteria;p__Proteobacteria;c__Deltaproteobacteria;o__Desulfobacterales;f__Desulfobulbaceae;g__Desulfobulbus	0.0165356	0.00610172	0.00150291	0.00495959	0.0139805	0.00295825	0.00150291	0.00314102	0.00557353	0.00843336	0.00514911	0.000717965	0.00398267	0.00381131	0.00514911	0.000717965	0	0.00987451	0.00244129	0.00718298	0	0.00371068	0.00244129	0.00340419	0	0.00377782	0.00642789	0.00377737	0	0.00238582	0.00396695	0.00224798	NA	NA	NA
131	k__Bacteria;p__Proteobacteria;c__Deltaproteobacteria;o__Desulfovibrionales;f__Desulfovibrionaceae;g__	0	0	0.00187864	0	0	0	0.00187864	0	0.00302733	0	0	0	0.00185427	0	0	0	0	0	0	0	0	0	0	0	0	0	0	0	0	0	0	0	NA	NA	NA
132	k__Bacteria;p__Proteobacteria;c__Deltaproteobacteria;o__Desulfovibrionales;f__Desulfovibrionaceae;g__Desulfovibrio	0.00970372	0.0113828	0.0253984	0.00730777	0.00595195	0.0113828	0.0121034	0.00466097	0.0143129	0.0233491	0.0061788	0.0139356	0.00924698	0.00580254	0.0061788	0.00753253	0.0221981	0.0090709	0.00675653	0.00643133	0.00835251	0.00613817	0.00434418	0.00402663	0.00411796	0	0.00293323	0.00902199	0.00323904	0	0.00293323	0.00754767	NA	NA	NA
133	k__Bacteria;p__Proteobacteria;c__Deltaproteobacteria;o__GMD14H09;f__;g__	0.00566211	0.0150286	0.0622109	0.0384215	0.00566211	0.00455854	0.0194158	0.0145665	0.0304329	0.0365955	0.0215007	0.0261514	0.0132282	0.013917	0.0110633	0.0135886	0.0269115	0.0149301	0.0367595	0.0404658	0.010418	0.00562167	0.0144781	0.0118781	0.0384986	0.0249832	0.0591585	0.0313992	0.0279811	0.00973305	0.0171688	0.0261133	0.1856	0.9418	0.2149
134	k__Bacteria;p__Proteobacteria;c__Epsilonproteobacteria;o__Campylobacterales;f__Campylobacteraceae;g__Campylobacter	0.00592272	0.00305018	0.00402576	0	0.00363276	0.00305018	0.00402576	0	0	0	0.100019	0.00105463	0	0	0.100019	0.00105463	0	0	0.00112416	0.00115088	0	0	0.00112416	0.00115088	0.00111198	0	0.000838065	0	0.00111198	0	0.000838065	0	0.3901	0.5598	0.6946
135	k__Bacteria;p__Proteobacteria;c__Gammaproteobacteria;__;__;__	0	0.00176637	0	0	0	0.00176637	0	0	0	0	0.000798786	0	0	0	0.000798786	0	0	0	0	0	0	0	0	0	0	0	0.00128999	0	0	0	0.00128999	0	NA	NA	NA
136	k__Bacteria;p__Proteobacteria;c__Gammaproteobacteria;o__Aeromonadales;f__Succinivibrionaceae;g__	0	0.0179574	0.0348157	0.0523689	0	0.0119012	0.0197861	0.0214008	0.113948	0.0679557	0.00765694	0.0858917	0.0419543	0.0226783	0.00472198	0.0275384	0.128479	0.150178	0.0725971	0.0308676	0.0690985	0.135148	0.0497307	0.0160815	0.0189854	0.0400418	0.0411751	0.0588417	0.0151546	0.0386461	0.00677564	0.0421515	0.7413	0.038	0.2115
137	k__Bacteria;p__Proteobacteria;c__Gammaproteobacteria;o__Aeromonadales;f__Succinivibrionaceae;g__Ruminobacter	0	0	0.00526019	0	0	0	0.00526019	0	0.00230796	0.00199627	0	0.00105463	0.00230796	0.00199627	0	0.00105463	0.00104836	0.00173015	0	0	0.00104836	0.00173015	0	0	0	0	0.00697634	0	0	0	0.00697634	0	NA	NA	NA
138	k__Bacteria;p__Proteobacteria;c__Gammaproteobacteria;o__Aeromonadales;f__Succinivibrionaceae;g__Succinivibrio	0	0.0170742	0.00576154	0	0	0.0170742	0.0040458	0	0.00733217	0.00723031	0.00313603	0	0.00597005	0.00723031	0.00313603	0	0	0.00260518	0	0	0	0.00260518	0	0	0.00077332	0.00223193	0.00574566	0.00272094	0.00077332	0.00150872	0.00399499	0.00272094	NA	NA	NA
139	k__Bacteria;p__Spirochaetes;c__MVP-15;o__PL-11B10;f__;g__	0	0	0	0	0	0	0	0	0	0	0	0.00178003	0	0	0	0.0011294	0	0	0.0014052	0	0	0	0.0014052	0	0	0.000608014	0	0	0	0.000608014	0	0	NA	NA	NA
140	k__Bacteria;p__Spirochaetes;c__Spirochaetes;__;__;__	0	0.010729	0.00737127	0.00512862	0	0.00855704	0.00737127	0.00362861	0.00351181	0.00229379	0	0	0.00233685	0.00229379	0	0	0.00322899	0.00342891	0.00725735	0.00808439	0.00322899	0.00253158	0.00348471	0.00645245	0.00134063	0.00091202	0.00423049	0	0.00134063	0.00091202	0.00423049	0	NA	NA	NA
141	k__Bacteria;p__Spirochaetes;c__Spirochaetes;o__Sphaerochaetales;f__Sphaerochaetaceae;g__Sphaerochaeta	0.0130296	0.00228763	0.00734187	0.0130856	0.00572926	0.00228763	0.00461731	0.00626205	0.00741781	0.0111258	0.00608982	0.0115374	0.00395194	0.00411676	0.00207489	0.00524006	0.0109086	0.001797	0.0120906	0.015052	0.00539639	0.0011074	0.00341272	0.00635606	0.00916577	0.00492369	0.00424546	0.00427576	0.00426773	0.0030155	0.00198666	0.00427576	NA	NA	NA
142	k__Bacteria;p__Spirochaetes;c__Spirochaetes;o__Spirochaetales;f__Spirochaetaceae;g__	0	0	0	0	0	0	0	0	0	0	0.00522671	0.00208377	0	0	0.00522671	0.00208377	0.000717553	0	0	0.0010687	0.000717553	0	0	0.0010687	0.000893755	0	0.00290681	0	0.000893755	0	0.00290681	0	NA	NA	NA
143	k__Bacteria;p__Spirochaetes;c__Spirochaetes;o__Spirochaetales;f__Spirochaetaceae;g__Treponema	0.340307	0.372458	0.610293	0.537338	0.10795	0.108746	0.205663	0.185979	0.414245	0.444631	0.519347	0.742631	0.180102	0.0841614	0.0346711	0.107926	0.446006	0.473616	0.567273	0.589834	0.101371	0.110158	0.100126	0.171577	0.600881	0.323923	0.589239	0.493758	0.201063	0.0891345	0.118836	0.274586	0.3059	0.863	0.7649
144	k__Bacteria;p__SR1;c__;o__;f__;g__	0.315263	0.495939	0.581026	0.395715	0.113546	0.0640375	0.0368141	0.0505579	0.473051	0.594707	0.344395	0.326014	0.0603977	0.0992831	0.0472204	0.13933	0.248774	0.234051	0.38869	0.334417	0.0313895	0.0387464	0.0348778	0.0755764	0.262765	0.262603	0.405331	0.289033	0.066768	0.0460255	0.0715445	0.0514308	0.0419	0.0679	0.0666
145	k__Bacteria;p__Synergistetes;c__Synergistia;o__Synergistales;f__;g__	0	0	0.00240192	0	0	0	0.00240192	0	0.00175065	0	0	0	0.00175065	0	0	0	0	0	0.000846973	0	0	0	0.000846973	0	0	0	0	0	0	0	0	0	NA	NA	NA
146	k__Bacteria;p__Synergistetes;c__Synergistia;o__Synergistales;f__Dethiosulfovibrionaceae;g__Pyramidobacter	0.00361873	0.00693042	0.00161866	0.00123793	0.00361873	0.00459261	0.000995441	0.00123793	0.018118	0.0024101	0.00209068	0.016092	0.0113447	0.0024101	0.00209068	0.0070415	0.0133144	0.00837236	0.0059076	0	0.00737962	0.00570395	0.00451122	0	0.0069785	0.0042561	0.0157233	0.0118923	0.00305331	0.0042561	0.00904251	0.00695056	NA	NA	NA
147	k__Bacteria;p__Synergistetes;c__Synergistia;o__Synergistales;f__Dethiosulfovibrionaceae;g__TG5	0	0	0	0	0	0	0	0	0.00117761	0	0.00156801	0.000703087	0.00117761	0	0.00156801	0.000703087	0	0.00104354	0	0	0	0.00104354	0	0	0	0.00277239	0	0	0	0.00277239	0	0	NA	NA	NA
148	k__Bacteria;p__Synergistetes;c__Synergistia;o__Synergistales;f__Synergistaceae;g__	0	0	0	0	0	0	0	0	0	0	0	0.000717965	0	0	0	0.000717965	0	0.000976944	0.00124925	0	0	0.000976944	0.00124925	0	0	0	0	0	0	0	0	0	NA	NA	NA
149	k__Bacteria;p__Tenericutes;c__Mollicutes;o__;f__;g__	0.00146343	0	0	0.00247586	0.00146343	0	0	0.00247586	0	0	0.00193087	0.00143593	0	0	0.00193087	0.00143593	0	0.000774548	0.000846973	0.00208108	0	0.000774548	0.000846973	0.00208108	0	0.00152003	0	0	0	0.00152003	0	0	NA	NA	NA
150	k__Bacteria;p__Tenericutes;c__Mollicutes;o__Acholeplasmatales;f__;g__	0	0	0	0.00419753	0	0	0	0.00290858	0.00176642	0	0	0.00260471	0.00176642	0	0	0.00260471	0	0	0.00251263	0.00761565	0	0	0.00166925	0.00377826	0	0	0.00174408	0.0029634	0	0	0.00174408	0.0029634	NA	NA	NA
151	k__Bacteria;p__Tenericutes;c__Mollicutes;o__Anaeroplasmatales;f__Anaeroplasmataceae;g__	0	0	0	0	0	0	0	0	0.00482793	0	0.00678548	0.00228258	0.003137	0	0.00291583	0.00228258	0.00143511	0.00116182	0.00083283	0.00142493	0.00143511	0.00116182	0.00083283	0.00142493	0.00605551	0.00225778	0.00933185	0	0.00289172	0.00225778	0.00341243	0	NA	NA	NA
152	k__Bacteria;p__Tenericutes;c__Mollicutes;o__Anaeroplasmatales;f__Anaeroplasmataceae;g__Anaeroplasma	0.0464044	0.0235694	0.100923	0.047179	0.0157766	0.014816	0.0266542	0.017783	0.0279103	0.0377508	0.0542043	0.0402544	0.00872386	0.0196169	0.0147197	0.0177436	0.0544697	0.0398819	0.0938243	0.0616497	0.016524	0.00724531	0.0288557	0.0260153	0.0371133	0.0196948	0.0759362	0.0348363	0.0138246	0.012062	0.0184464	0.0160456	0.0169	0.4438	0.9805
153	k__Bacteria;p__Tenericutes;c__Mollicutes;o__Mycoplasmatales;f__Mycoplasmataceae;g__	0	0	0.000867209	0.00394614	0	0	0.000867209	0.00394614	0.0015512	0.00154987	0	0	0.0015512	0.00154987	0	0	0	0	0	0.00695386	0	0	0	0.00193533	0	0.000608014	0.00116272	0	0	0.000608014	0.00116272	0	NA	NA	NA
154	k__Bacteria;p__Tenericutes;c__Mollicutes;o__RF39;f__;g__	0.55971	0.876881	0.926896	0.550659	0.0984038	0.297556	0.126447	0.085683	0.670914	0.612836	0.68249	0.571511	0.0569497	0.072059	0.177555	0.129278	0.68913	0.506956	0.503961	0.709987	0.117472	0.110379	0.0582553	0.075556	0.462839	0.54112	0.553377	0.408105	0.10017	0.0785419	0.06191	0.0451964	0.6878	0.083	0.3107
155	k__Bacteria;p__TM7;c__TM7-3;o__CW040;f__F16;g__	0.639833	0.488957	0.521068	0.65224	0.0506783	0.080972	0.0595291	0.0840509	0.547379	0.436188	0.525573	0.579191	0.0860526	0.0536564	0.171599	0.108601	0.520682	0.296282	0.422366	0.484724	0.115457	0.0405566	0.0608657	0.0533117	0.481495	0.464302	0.457183	0.545357	0.0208265	0.0499445	0.0583682	0.108851	0.0142	0.0211	0.9494
156	k__Bacteria;p__Verrucomicrobia;c__Verruco-5;o__WCHB1-41;f__RFP12;g__	0	0.00117758	0	0	0	0.00117758	0	0	0	0	0.0015447	0	0	0	0.0015447	0	0.00110142	0	0.000843123	0.000807428	0.00110142	0	0.000843123	0.000807428	0	0	0.000644995	0	0	0	0.000644995	0	NA	NA	NA
157	k__Bacteria;p__Verrucomicrobia;c__Verruco-5;o__WCHB1-41;f__WCHB1-25;g__	0	0	0	0	0	0	0	0	0.00198491	0	0	0	0.00198491	0	0	0	0	0	0.000846973	0	0	0	0.000846973	0	0	0.00144714	0.000967492	0	0	0.00144714	0.000967492	0	NA	NA	NA
158	k__Bacteria;p__WPS-2;c__;o__;f__;g__	0.0372061	0.0137027	0.0996311	0.0482474	0.0317285	0.00751274	0.0414793	0.0228248	0.0536686	0.0248783	0.0036587	0.0366735	0.0282921	0.00905127	0.0036587	0.0163648	0.0157034	0.0063439	0.0579497	0.0185084	0.00753956	0.0063439	0.0267741	0.0105956	0.0524256	0.017675	0.0112714	0.0374035	0.0318362	0.0138358	0.00602573	0.0180187	0.0254	0.3791	0.0191
