# Supplementary material for: Microbiome-informed study of the mechanistic basis of methane inhibition by Asparagopsis taxiformis in dairy cattle
Source: mBio. 2024 Jul 2;15(8):e00782-24. doi: 10.1128/mbio.00782-24 (PMC11323727; doi:10.1128/mbio.00782-24)
Supplement: Data Set S4 — Asparagopsis taxiformis impact on archaeal composition across treatments. [file mbio.00782-24-s0004.xlsx]

## Sheet: Table S4A-16s
	Control_P1	HighAT_P1	LowAT_P1	Oregano_P1	Control_P2	HighAT_P2	LowAT_P2	Oregano_P2	Control_P3	HighAT_P3	LowAT_P3	Oregano_P3	Control_P4	HighAT_P4	LowAT_P4	Oregano_P4
k__Archaea;p__Euryarchaeota;c__Methanobacteria;o__Methanobacteriales;f__Methanobacteriaceae;__	0.6	2	0	0	1.4	1.6	0.4	0	0	1.2	0.8	0.8	0.8	0	1.6	0
k__Archaea;p__Euryarchaeota;c__Methanobacteria;o__Methanobacteriales;f__Methanobacteriaceae;g__	0	3	0	0.8	1.8	20.6	1.4	0	0	0	0.6	1.2	1	0	4.2	0
k__Archaea;p__Euryarchaeota;c__Methanobacteria;o__Methanobacteriales;f__Methanobacteriaceae;g__Methanobrevibacter	3698.4	8199.8	5902.6	5491.8	7261.4	8118.4	6739.6	6695.4	4591.2	5610.8	5942.2	4523.2	6003.6	5241.4	7216.8	4909.25
k__Archaea;p__Euryarchaeota;c__Methanobacteria;o__Methanobacteriales;f__Methanobacteriaceae;g__Methanosphaera	272.6	20.2	108.2	445.6	789.8	664.2	259.6	542.4	334.4	298.8	398.4	367.2	438	311.2	371.6	382.5

## Sheet: Table S4B-metaG
	C_P1	HAT_P1	LAT_P1	O_P1	C_P2	HAT_P2	LAT_P2	O_P2	C_P3	HAT_P3	LAT_P3	O_P3
Candidatus Methanomassiliicoccus intestinalis	3.2	0	0	7.4	3.2	0	0	0	0	0	3.2	4.8
Candidatus Methanomethylophilus alvus	55.2	108	53	120.2	59.8	52.8	63	80.8	54.6	46	56	76
Candidatus Methanoplasma termitum	3.4	7.6	0	11.6	0	0	4.4	4.8	4.2	0	0	3.2
Halalkaliarchaeum desulfuricum	0	0	0	0	3.4	0	0	0	0	0	0	0
Halalkalicoccus jeotgali	0	14.8	0	0	0	6	0	4	0	0	0	0
Halapricum salinum	0	0	0	5.6	0	0	0	0	0	5.4	0	0
Halarchaeum sp. CBA1220	6.4	19.6	21.6	34	14.4	18.8	11.4	12.2	26.4	17.4	41.6	16.2
Haloarcula taiwanensis	0	0	0	0	6.2	0	0	0	0	0	0	0
Halobacterium hubeiense	0	0	14.6	0	0	0	0	0	0	0	0	0
Halobellus limi	9.2	11.4	0	0	0	0	0	0	0	0	0	0
Halobiforma lacisalsi	10	9.4	14	8.6	0	0	14.2	0	0	8.6	31.8	0
Halobonum sp. Gai3-2	4.4	4	3.4	4	4.4	0	12	0	4.6	0	10.4	3.8
Halobonum sp. NJ-3-1	3.6	0	0	0	0	0	0	0	0	0	0	0
Haloferax mediterranei	0	0	0	0	5.4	0	5	0	0	0	0	0
Halolamina sp. CBA1230	5.4	8.6	7.2	0	21	0	9.4	9.4	8	6	0	0
Haloplanus rallus	25.4	26.4	17.6	0	0	0	9	0	0	10.6	0	16.8
Haloplanus rubicundus	0	6.8	0	0	0	11.8	0	0	0	0	0	0
Haloprofundus sp. MHR1	0	5.4	0	0	0	0	0	0	0	0	0	0
Halorhabdus utahensis	0	5	0	0	0	0	11.8	0	0	0	5.4	0
Halorubrum ezzemoulense	0	0	5	0	0	0	0	0	0	0	0	0
Halorubrum sp. CBA1229	7	0	0	0	6.6	0	0	0	0	0	0	0
Halorubrum sp. RHB-C	51.2	15.4	12.6	67.4	44.6	15.6	21.2	51.8	45	39.6	48.6	60.6
Halorussus sp. RC-68	18.8	18.6	5	0	0	25.6	16	6.6	4.4	11.6	0	4.4
Halosimplex pelagicum	6.6	0	0	0	0	0	0	0	0	0	8	6
Haloterrigena turkmenica	0	8.4	0	0	0	0	0	6.4	7.6	0	0	0
Methanobacterium congolense	71.2	25.6	23.6	49.6	57.2	15.6	38	48.8	30.6	32.6	53	54.6
Methanobacterium formicicum	69.6	21.6	32.6	43.4	50.4	16.8	29.8	53.4	31.8	38.4	55.6	41
Methanobacterium lacus	89.4	34.8	47.8	61.6	66.8	26.6	44.6	66.4	46.4	46.8	73	65.6
Methanobacterium paludis	115.2	43.8	81	78.2	99.6	29.8	75.8	89	73.6	72	99.6	106
Methanobacterium sp. MethCAN	28.2	11.2	25.2	15.2	13.8	6	20.4	21	11	8.2	11.4	24.8
Methanobrevibacter millerae	9613.8	1828.8	4193.8	5867.2	6151.6	941.4	2386.2	5882.6	3806.8	2234.6	4396	5876.4
Methanobrevibacter olleyae	12592.2	7084.4	17931.2	5620.2	5751.6	4826.2	14487.2	9181.2	10516.6	9446.4	7417.2	11588
Methanobrevibacter ruminantium	13975.2	8985.6	19495.6	6999.8	7408.4	6056.8	14939.6	10522.2	10857.6	10660	9278.8	12390
Methanobrevibacter smithii	2416	726.2	1046.2	1367	1680.6	429.2	1111	1036.6	834	841.2	1042.4	2101.6
Methanobrevibacter sp. AbM4	788.2	318.2	423.2	532.4	629.8	236.8	453	532.4	395.4	456	631.4	625.2
Methanobrevibacter sp. YE315	8508.8	1828.8	2703	5197.2	6149.2	995	2895.8	2685.2	2297.6	1991.4	2711.2	7184.2
Methanocaldococcus bathoardescens	5.6	0	6.4	0	0	0	0	0	4.4	5.2	4.4	7
Methanocaldococcus jannaschii	0	0	0	0	0	0	0	0	0	0	0	3.8
Methanocaldococcus sp. FS406-22	16.6	0	0	4.6	12.8	0	0	4.4	0	8.2	10.4	4.4
Methanocaldococcus vulcanius	8.8	7.2	0	0	0	0	0	0	0	0	0	5.2
Methanocella arvoryzae	3.8	17.2	8.2	11.8	7.4	19.6	7.2	3.8	7.4	7.2	9	8
Methanocella paludicola	8.6	28.6	17.4	6.8	3.8	23.2	14.8	17.8	15	13.2	22.2	3.4
Methanococcoides burtonii	14.4	0	8.6	9.6	14.2	4.2	4	13	8.4	0	0	4
Methanococcoides methylutens	13.6	0	3.6	4.6	0	0	0	3.6	0	4.2	8	12.4
Methanococcus aeolicus	5.2	0	0	0	0	3.8	0	4	0	0	3.4	4.8
Methanococcus maripaludis	110.6	46.4	63.2	82.4	102.8	23.6	53.6	81.6	60.8	58.6	90.6	98
Methanococcus vannielii	23.8	0	0	18.8	21.8	3.6	4.6	11.6	6.4	8.2	16.4	14.4
Methanococcus voltae	0	0	4.2	0	0	0	0	0	0	0	0	0
Methanocorpusculum labreanum	14.2	17.2	18.6	7.6	8.6	7.8	7.6	11.8	7.2	8	8.8	11.4
Methanoculleus bourgensis	13.2	17.4	4.2	11.4	8.4	12.2	9.2	8	8.2	0	7.8	11.8
Methanoculleus marisnigri	35	13.2	16.2	32.8	37.2	13.4	29.2	33.4	28.4	28.4	23	38.8
Methanofervidicoccus sp. A16	3.8	4	0	0	4.4	3.4	0	4.6	0	6.2	8.6	0
Methanofollis liminatans	29.6	27.8	31	34.4	34	25.2	27.2	35	32	28.6	29.6	31.8
Methanohalobium evestigatum	11.8	4.8	13.6	3.8	3.8	0	13.2	0	4	0	4.8	4.8
Methanohalophilus portucalensis	0	5	0	0	0	5	0	0	0	0	0	0
Methanolobus zinderi	4.4	3.6	0	4	8.8	0	0	3.4	0	3.6	0	3.8
Methanomethylovorans hollandica	3.6	12.6	3.4	0	4.6	0	7	0	0	0	0	4.2
Methanoplanus limicola	3.2	0	0	0	0	0	0	0	6.8	0	0	3.4
Methanoregula boonei	0	8	4.4	0	0	3.4	0	0	3.4	0	0	0
Methanoregula formicica	4.6	7.8	9	3.4	3.6	14.4	3.6	0	3.4	0	0	8.2
Methanosaeta harundinacea	10.6	16.6	7	16.6	8.8	8.6	7.6	3.4	7.2	0	3.6	7.4
Methanosarcina acetivorans	0	0	0	0	0	0	0	0	0	0	9.2	0
Methanosarcina barkeri	46	34.6	33	60.4	34.6	40.2	36.6	33.6	27.2	26.8	17.2	23.2
Methanosarcina horonobensis	3.6	0	4.8	4	3.4	0	3.6	5	0	0	16.8	4
Methanosarcina mazei	22.8	15.6	28.8	8.4	9.6	0	10.4	15.4	11.2	8.6	15	6.4
Methanosarcina siciliae	18.6	9.4	7.4	0	29	12.2	14.6	24.4	18.2	6	23.6	44.4
Methanosarcina sp. MTP4	0	5	4.4	0	0	5.2	4	0	0	0	0	0
Methanosphaera sp. BMS	1094.4	102.8	486.2	655.4	854.4	147.2	535	836.4	494.8	316.8	598	889
Methanosphaera stadtmanae	927.2	48.6	418.4	550.8	733.2	418	623.8	702.4	439.8	544	464	759.4
Methanosphaerula palustris	24.4	15.8	0	31.4	27.6	10	11.4	36.4	21.2	18.4	32.2	24.6
Methanospirillum hungatei	0	0	9.4	0	0	0	0	4.2	0	4.8	4	0
Methanothermobacter sp. THM-1	52	15.6	13.6	47.4	51	6.6	19.6	38	12.8	22.8	44.6	25.6
Methanothermococcus okinawensis	4	0	0	0	4	0	0	0	0	0	0	7.8
Methanothermus fervidus	42.8	11.2	25	28	29.4	9.8	35.2	31.4	20.6	12.2	21.4	36.2
Methanothrix soehngenii	18.6	29.2	15.2	7.4	9	21	10.8	8.4	4.6	3.6	7.6	16.6
Methanothrix thermoacetophila	4	0	0	0	0	0	3.4	0	0	3.8	0	3.2
Methanotorris igneus	0	5	19.4	0	0	5.6	5.4	5.6	5.2	5.6	4.4	8.6
Natrarchaeobaculum aegyptiacum	0	0	4.2	0	0	0	0	0	0	0	0	0
Natrinema sp. YPL30	0	0	0	0	7.8	0	0	0	0	0	0	0
Natrinema versiforme	0	0	0	0	0	0	0	16.6	0	0	0	0
Natronomonas halophila	13	0	0	0	0	0	0	0	0	0	0	0
Nitrosopumilus piranensis	9.4	0	0	3.8	4.8	3.8	0	0	0	0	4	4.4
Salinarchaeum sp. Harcht-Bsk1	3.4	4.8	4.8	0	0	6.8	0	6	6.8	0	0	0
Salinigranum rubrum	0	0	0	0	0	0	3.6	0	0	0	0	0
Thermococcus barossii	0	29.4	0	0	0	0	12.6	0	0	0	0	10
Thermococcus peptonophilus	16.4	6.4	0	0	0	0	0	0	0	0	0	0
Thermococcus sp. SY113	0	0	0	0	0	0	0	0	0	0	0	13.6
